# Supplementary material for: Resilience is inversely associated with self-harm behaviors among Chinese adolescents with childhood maltreatment
Source: PeerJ. 2020 Sep 8;8:e9800. doi: 10.7717/peerj.9800 (PMC7485485; doi:10.7717/peerj.9800)
Supplement: Data S1 [file peerj-08-9800-s001.xlsx]

## Sheet: cm
A1	Ethinicity	A21	age	A3	A4	A5	A6	cluster	A7	A71	A8	A9	A10	A111	Living-together-analysis	Living-together	A1121	A1122	A1123	A1124	A1125	A1126	A1127	A1128	A11282	A121	A1221	A1222	fatheredulevel	A123	A1241	A1242	A1243	A1244	A1245	A1246	A1247	A1248	A1249	A12410	A12411	A12412	A12413	A12415	A12414	A1211	A125	A1261	A1262
1	1	1	17	2002-06-05	1		Lincang No.1 middle school	7	3	2	2	1	0	3	1	1	1	1	1	2	2	2	2	2		1	1	48	3	4	2	2	2	2	2	2	2	2	2	2	2	2	2	1			1	1	47
1	1	1	12	2007-06-26	1	0	Lincang No.1 middle school	7	2	1	2	2	0	3	1	1	1	1	1	2	2	2	2	2		1	2			0	2	2	2	2	2	2	2	2	2	2	2	2	2	1			1	2
1	1	1	14	2005-07-12	1	0	Lincang No.1 middle school	7	2	2	2	1	0	5	1	1	1	1	1	2	2	2	2	1		1	2		3	5	2	2	2	2	2	2	2	2	2	2	2	2	2	1			1	1	42
1	1	1	13	2006-09-18	1	0	Lincang No.1 middle school	7	2	1	1	2	0	7	1	1	1	1	1	1	2	2	2	2		1	1	49	3	4	2	2	2	2	2	2	2	2	2	2	2	2	2	1			1	1	49
1	1	1	12	2007-01-07	1	0	Tianyou experimental middle school	7	2	1	2	2	0	3	1	1	1	1	2	1	2	2	2	2		1	1	43	3	4	2	2	2	2	2	2	2	2	2	2	2	2	2	1			1	1	42
1	1	1	15	2004-07-26	1		Lincang No.1 middle school	7	3	1	2	1	1	3	1	1	1	1	1	2	2	2	2	2		1	1	50	3	5	2	2	2	2	2	2	2	2	2	2	2	2	2	1			1	1	42
1	1	1	16	2003-05-06	1	0	Lincang No.1 middle school	7	3	2	2	1	0	2	2	2	2	1	1	2	2	2	2	2		1	1	52	3	4	2	2	2	2	2	2	2	2	2	2	2	2	2	1			1	1	47
1	1	1	14	2005-09-22	1		Lincang No.1 middle school	7	2	2	2	2	0	3	1	1	1	1	2	1	2	2	2	2		1	2		1	2	2	2	2	2	2	2	2	2	2	2	2	2	2	1			1	2
1	1	1	12	2007-03-23	1		Lincang No.1 middle school	7	2	1	2	2	0	9	1	1	1	1	1	1	1	1	1	2		1	2			0	2	2	2	2	2	2	2	2	2	2	2	2	2	1			1	2
1	1	1	12	2007-01-05	2	0	Lincang No.1 middle school	7	2	1	2	1	0	6	1	1	1	1	2	2	1	2	1	2		1	2		3	4	2	2	1	2	2	2	2	2	2	2	2	2	2	2			1	2
1	1	1	16	2003-07-30	1		Lincang No.1 middle school	7	3	2	1	1	0	2	1	1	1	1	2	2	2	2	2	2		1	1	42	3	5	2	2	2	2	2	2	2	2	2	2	2	2	2	1			1	1	42
1	1	1	17	2002-11-25	1		Lincang No.1 middle school	7	3	2	2	1	0	1	2	2	1	2	2	2	2	2	2	2		1	1	46	2	3	2	2	2	2	2	2	2	2	2	2	2	2	2	1			1	1	43
1	1	1	12	2007-05-13	1		Lincang No.1 middle school	7	2	1	2	1	0	2	2	3	2	2	1	2	2	2	2	2		1	1	46	2	3	2	2	2	2	2	2	2	2	2	2	2	2	2	1			1	1	41
1	1	1	13	2006-09-10	1	0	Tianyou experimental middle school	7	2	1	2	1	1	4	1	1	1	1	2	2	2	1	2	1		1	1	41	3	5	2	2	2	2	2	2	2	2	2	2	2	2	2	1			1	1	40
1	1	1	12	2007-05-21	1	0	Tianyou experimental middle school	7	2	1	2	2	0	4	2	2	2	1	2	2	2	2	2	1		1	1	32	2	3	2	2	2	2	2	2	2	2	2	2	2	2	2	1			1	1	32
1	1	1	16	2003-10-31	1		Lincang No.1 middle school	7	3	2	2	2	0	2	1	1	1	1	2	2	2	2	2	2		1	1	50	3	5	2	2	2	2	2	2	2	2	2	2	2	2	1	2	alcoholic hepatitis		1	1	49
1	1	1	17	2002-09-27	2	0	Lincang No.1 middle school	7	3	2	2	2	2	5	1	1	1	1	1	1	2	2	2	2		1	1	44	2	3	2	2	2	2	2	2	2	2	2	2	2	2	2	1			1	1	42
1	1	1	16	2003-03-26	1		Lincang No.1 middle school	7	3	2	2	1	0	2	1	1	1	1	2	2	2	2	2	2		1	1	42	3	4	2	2	2	2	2	2	2	2	2	2	2	2	2	1			1	1	40
1	1	1	16	2002-12-27	1		Lincang No.1 middle school	7	3	2	2	2	0	1	2	2	2	1	2	2	2	2	2	2		1	1	46	3	4	2	2	2	2	2	2	2	2	2	2	2	2	2	1			1	1	45
1	1	1	15	2004-06-16	1		Tianyou experimental middle school	7	3	2	2	1	0	4	1	1	1	1	1	2	2	2	2	2		1	1	45	3	4	2	2	1	2	2	2	2	2	2	2	2	2	2	2			1	1	40
1	1	1	12	2007-02-17	2		Lincang No.1 middle school	7	2	1	2	2	0	3	1	1	1	1	2	1	2	2	2	2		1	2			0	2	2	2	2	2	2	2	2	2	2	2	2	2	1			1	2
1	1	1	14	2005-11-28	1		Lincang No.1 middle school	7	2	1	2	2	1	3	1	1	1	1	2	1	2	2	2	2		1	1	40	3	4	2	2	2	2	2	2	2	2	2	2	2	2	2	1			1	1	38
1	1	1	12	2007-09-03	1	0	Tianyou experimental middle school	7	2	1	2	1	0	2	1	1	1	1	2	2	2	2	2	2		1	1	43	3	5	2	2	1	1	2	2	2	2	2	2	2	2	2	2			1	1	42
1	1	1	14	2005-12-04	2		Lincang No.1 middle school	7	2	2	2	2	0	4	1	1	1	1	1	1	2	2	2	2		1	2		1	2	2	2	2	2	2	2	2	2	2	2	2	2	2	1			1	2
1	1	1	16	2003-02-22	2		Lincang No.1 middle school	7	3	2	2	2	0	3	1	1	1	1	2	1	2	2	2	2		1	1	42	2	3	2	2	2	2	2	2	2	2	2	2	2	2	2	1			1	1	40
1	1	1	13	2006-10-21	1		Lincang No.1 middle school	7	2	1	2	2	0	3	1	1	1	1	2	1	2	2	2	2		1	2		3	4	2	2	2	2	2	2	2	2	2	2	2	2	2	1			1	2
1	1	1	16	2003-05-15	2	0	Lincang No.1 middle school	7	3	2	2	1	2	3	1	1	1	1	1	2	2	2	2	2		1	1	47	3	4	2	2	2	2	1	2	2	2	2	2	2	2	2	2			1	1	43
1	1	1	16	2003-10-12	1	0	Lincang No.1 middle school	7	3	2	2	1	1	3	1	1	1	1	1	2	2	2	2	2		1	1	42	3	5	2	2	2	2	2	2	2	2	2	2	2	2	1	2	encephalatrophy		1	1	42
1	1	1	12	2007-03-22	1		Lincang No.1 middle school	7	2	1	1	1	0	5	1	1	1	1	1	2	1	2	2	2		1	2		3	5	2	2	2	2	2	2	2	2	2	2	2	2	2	1			1	2
1	1	1	13	2006-06-23	1		Lincang No.1 middle school	7	2	2	2	1	1	2	1	1	1	1	2	2	2	2	2	2		1	1	39	3	4	2	2	1	2	2	2	2	2	2	2	2	2	2	2			1	1	39
1	1	1	13	2006-01-06	1	0	Lincang No.1 middle school	7	2	2	2	2	1	4	1	1	1	1	2	1	2	2	2	2		1	1	51	2	3	2	2	2	2	2	2	2	2	2	2	2	2	2	1			1	2
1	1	1	13	2006-01-05	1		Lincang No.1 middle school	7	2	2	2	1	0	2	1	1	1	1	2	2	2	2	2	2		1	1	48	3	4	2	2	2	2	2	2	2	2	2	2	2	2	2	1			1	1	46
1	1	1	12	2007-08-01	1		Tianyou experimental middle school	7	2	1	2	1	0	1	2	2	1	2	2	2	2	2	2	2		1	2			0	2	2	2	2	2	2	2	2	2	2	2	2	2	1			1	2
1	1	1	12	2007-06-05	1	0	Lincang No.1 middle school	7	2	1	2	2	0	5	1	1	1	1	1	1	2	2	2	2		1	1	48	3	4	2	2	2	2	2	2	2	2	2	2	2	2	1	2	pharyngitis		1	1	37
1	1	1	13	2006-08-30	2		Lincang No.1 middle school	7	2	1	2	2	0	2	2	3	2	2	2	2	1	2	2	2		1	1	48	1	2	2	2	2	2	2	2	2	2	2	2	2	2	2	1			1	1	48
1	1	1	14	2004-12-21	2	0	Lincang No.1 middle school	7	2	2	2	2	1	6	1	1	1	1	1	1	1	2	1	2		1	1	45	1	2	2	2	2	2	2	1	2	2	1	2	2	2	2	2			1	1	45
1	1	1	14	2005-07-22	1		Lincang No.1 middle school	7	2	2	1	1	1	3	1	1	1	1	1	2	2	2	2	2		1	2		3	5	2	2	2	2	2	2	2	2	2	2	2	2	2	1			1	2
1	1	1	16	2003-11-02	1	0	Lincang No.1 middle school	7	3	2	1	1	1	1	2	2	2	1	2	2	2	2	2	2		1	1	47	1	2	2	2	2	2	2	2	2	2	2	2	2	2	1	2	rheumatism		1	1	49
1	1	1	12	2007-07-28	1		Lincang No.1 middle school	7	2	1	2	1	0	3	2	2	1	2	1	2	1	2	2	2		1	2		2	3	2	2	2	2	2	2	2	2	2	2	2	2	2	1			1	1	40
1	1	1	12	2007-03-30	1		Lincang No.1 middle school	7	2	1	2	2	0	4	2	2	2	1	1	2	2	2	2	1	Half siblings	1	1	45	2	3	2	2	2	2	2	2	2	2	2	2	2	2	1	2	unknown		1	1	36
1	1	1	17	2002-03-20	2		Lincang No.1 middle school	7	3	2	2	1	3	3	1	1	1	1	2	2	2	2	2	2		1	1	41	3	4	2	2	2	2	2	2	2	2	2	2	2	2	2	1			1	1	40
1	1	1	16	2003-08-16	1		Lincang No.1 middle school	7	3	2	2	1	0	1	2	2	1	2	2	2	2	2	2	2		2																				7	1	1	48
1	1	1	12	2007-03-25	1		Lincang No.1 middle school	7	2	1	2	1	1	3	2	2	1	2	2	2	2	2	1	2		1	1	53	3	5	2	2	1	2	2	2	2	2	2	2	2	2	2	2			1	1	48
1	1	1	12	2006-12-23	1		Lincang No.1 middle school	7	2	1	1	1	0	2	1	1	1	1	2	2	2	2	2	2		1	2		3	5	2	2	2	2	2	2	2	2	2	2	2	2	2	1			1	2
1	1	1	12	2007-05-18	1	0	Lincang No.1 middle school	7	2	1	2	2	1	4	1	1	1	1	2	1	2	2	2	2		1	2		3	4	2	2	2	2	2	2	2	2	2	2	2	2	2	1			1	2
1	1	1	12	2007-08-23	1		Tianyou experimental middle school	7	2	1	2	2	1	3	1	1	1	1	2	1	2	2	2	2		1	1	36	2	3	2	2	2	2	2	2	2	2	2	2	2	2	2	1			1	1	35
1	1	1	13	2006-05-27	2	0	Lincang No.1 middle school	7	2	2	2	2	0	2	1	1	1	1	2	2	2	2	2	2		1	1	45	2	3	2	2	2	2	2	2	2	2	2	2	2	2	2	1			1	1	44
1	1	1	14	2005-07-28	2		Lincang No.1 middle school	7	2	2	2	2	1	9	1	1	1	1	1	1	1	1	2	2		1	2		3	4	2	2	2	2	2	2	2	2	2	2	2	2	2	1			1	2
1	1	1	13	2005-12-20	1		Lincang No.1 middle school	7	2	2	2	1	1	2	1	1	1	1	2	2	2	2	2	2		1	1	39	3	4	2	2	2	2	2	2	2	1	2	2	2	2	2	2			1	1	39
1	1	1	13	2006-04-13	1		Lincang No.1 middle school	7	2	2	2	2	2	1	2	2	2	1	2	2	2	2	2	2		1	2			0	2	2	2	2	2	2	2	2	2	2	2	2	2	1			1	1	40
1	1	1	16	2003-01-23	1		Lincang No.1 middle school	7	3	2	2	2	0	3	1	1	1	1	2	1	2	2	2	2		1	2		2	3	2	2	2	2	2	2	2	2	2	2	2	2	1	2	renal lithiasis		1	2
1	1	1	14	2005-09-26	1	0	Tianyou experimental middle school	7	2	2	2	1	0	2	1	1	1	1	2	2	2	2	2	2		1	1	43	3	5	2	2	1	2	2	2	2	2	2	2	2	2	2	2			1	1	40
1	1	1	16	2003-06-03	1		Lincang No.1 middle school	7	3	2	2	1	0	2	1	1	1	1	2	2	2	2	2	2		1	1	53	1	1	2	2	2	2	2	2	2	2	2	2	2	2	2	1			1	1	49
1	1	1	16	2003-06-11	1		Lincang No.1 middle school	7	3	1	2	2	1	2	2	2	1	2	2	1	2	2	2	2		2																				5	1	1	37
1	1	1	16	2003-05-29	2		Lincang No.1 middle school	7	3	2	2	2	0	4	1	1	1	1	1	1	2	2	2	2		1	2		2	3	2	2	2	2	2	2	2	2	2	2	2	2	2	1			1	2
1	1	1	16	2003-05-01	2		Lincang No.1 middle school	7	3	2	2	2	0	3	1	1	1	1	2	1	2	2	2	2		1	1	44	2	3	2	2	2	2	2	2	2	2	2	2	2	2	2	1			1	1	45
1	1	1	16	2003-01-30	2		Lincang No.1 middle school	7	3	2	2	2	0	3	1	1	1	1	2	1	2	2	2	2		1	1	42	2	3	2	2	2	2	2	2	2	2	2	2	2	2	2	1			1	1	38
1	1	1	17	2002-07-30	1		Lincang No.1 middle school	7	3	2	2	1	0	2	1	1	1	1	2	2	2	2	2	2		1	1	46	1	2	2	2	2	1	2	2	2	2	2	2	2	2	2	2			1	1	41
1	1	1	16	2003-01-14	1	0	Lincang No.1 middle school	7	3	2	2	2	2	3	1	1	1	1	2	1	2	2	2	2		1	1	35	2	3	2	2	2	2	2	2	2	2	2	2	2	2	1	2	renal lithiasis		1	1	34
1	1	1	16	2003-02-08	1	0	Lincang No.1 middle school	7	3	2	2	1	0	2	1	1	1	1	2	2	2	2	2	2		1	1	48	3	5	2	2	2	2	2	2	2	2	2	2	2	2	2	1			1	1	42
1	1	1	13	2006-06-18	2	0	Lincang No.2 middle school	6	2	1	2	2	1	5	1	1	1	1	2	1	2	2	2	1	grandmother, grandfather	1	1	42	2	3	2	2	2	2	2	2	2	2	2	2	2	2	2	1			1	1	40
1	1	1	15	2004-04-11	1		Lincang No.2 middle school	6	3	1	2	2	1	1	2	3	2	2	2	1	2	2	2	2		1	1	47	1	1	2	2	2	2	2	2	2	2	2	2	2	2	2	1			1	1	38
1	1	1	15	2004-11-03	2	0	Lincang No.2 middle school	6	3	1	2	1	0	2	1	1	1	1	2	2	2	2	2	2		1	1	41	2	3	2	2	2	2	2	2	2	2	2	2	2	2	2	1			1	1	37
1	1	1	16	2003-10-10	2		Lincang No.2 middle school	6	3	1	2	2	0	2	1	1	1	1	2	2	2	2	2	2		1	1	49	3	4	2	2	2	2	2	2	2	2	2	2	2	2	2	1			1	1	45
1	1	1	16	2003-03-30	1		Lincang No.2 middle school	6	3	2	2	1	0	2	1	1	1	1	2	2	2	2	2	2		1	1	49	2	3	2	2	2	2	2	2	2	2	2	2	2	2	2	1			1	1	41
1	1	1	17	2002-03-25	1		Lincang No.2 middle school	6	3	2	1	1	1	3	1	1	1	1	2	2	2	2	2	1		1	2		3	4	2	2	1	1	2	2	2	2	2	2	2	2	1	2	three-high		1	2
1	1	1	17	2002-04-05	2		Lincang No.2 middle school	6	3	2	2	2	0	3	1	1	1	1	2	1	2	2	2	2		1	1	48	2	3	2	2	2	2	2	2	2	2	2	2	2	2	2	1			1	1	48
1	1	1	15	2004-03-08	2	0	Lincang No.2 middle school	6	3	1	1	1	0	1	2	2	1	2	2	2	2	2	2	2		2																				9	1	1	42
1	1	1	15	2004-02-18	2	0	Lincang No.2 middle school	6	2	3	2	2	0	3	1	1	1	1	2	1	2	2	2	2		1	1	42	1	2	2	2	2	2	2	2	2	2	1	1	2	2	2	2			1	1	40
1	1	1	17	2002-02-06	2		Lincang No.2 middle school	6	3	2	2	2	0	3	1	1	1	1	2	1	2	2	2	2		1	1	51	1	2	2	2	2	2	2	2	2	2	2	1	2	2	2	2			1	1	46
1	1	1	13	2005-12-16	2		Lincang No.2 middle school	6	2	2	2	2	2	3	1	1	1	1	2	1	2	2	2	2		1	1	46	1	1	2	2	2	2	2	2	2	2	2	2	1	2	2	2			1	1	39
1	1	1	13	2006-01-15	2		Lincang No.2 middle school	6	2	2	2	2	0	5	1	1	1	1	2	1	2	2	2	2		1	1	31	2	3	2	2	1	2	2	2	2	2	2	2	2	2	2	2			1	1	32
1	1	1	12	2007-03-04	2		Lincang No.2 middle school	6	2	1	2	2	0	5	1	1	1	1	2	2	2	2	2	2		1	1	38	2	3	2	2	2	2	2	1	2	2	2	2	2	2	2	2			1	2
1	1	1	17	2002-05-12	2	0	Lincang No.2 middle school	6	3	2	2	2	0	2	1	1	1	1	2	2	2	2	2	2		1	1	52	1	2	2	2	2	2	2	2	2	2	2	2	2	2	2	1			1	1	43
1	1	1	12	2007-07-26	1		Lincang No.2 middle school	6	2	2	2	2	0	3	1	1	1	1	2	1	2	2	2	2		1	1	41	1	2	2	2	2	2	2	2	2	2	2	2	2	2	2	1			1	1	38
1	1	1	14	2005-08-29	2	0	Lincang No.2 middle school	6	2	2	1	1	0	2	1	1	1	1	2	2	2	2	2	2		1	1	52	2	3	2	2	2	2	2	2	2	2	2	2	2	2	2	1			1	1	38
1	1	1	13	2006-02-21	1		Lincang No.2 middle school	6	2	2	2	2	0	4	2	3	2	2	2	2	1	1	2	2		1	2			0	2	2	2	2	2	2	2	2	2	2	2	2	2	1			1	2
1	1	1	12	2006-12-20	2	0	Lincang No.2 middle school	6	2	1	2	2	0	2	1	1	1	1	2	2	2	2	2	2		1	1	46	1	2	2	2	2	2	2	2	2	2	2	2	2	2	2	1			1	1	40
1	1	1	10	2009-08-17	2		Lincang No.2 middle school	6	2	1	2	2	0	3	1	1	1	1	2	2	2	2	2	1	sister	1	2		2	3	2	2	2	2	2	2	2	2	2	2	2	2	2	1			1	2
1	1	1	16	2003-02-14	2		Lincang No.2 middle school	6	3	2	2	2	0	5	1	1	1	1	1	1	2	2	2	2		1	2		2	3	2	2	2	2	2	2	2	2	2	2	2	2	2	1			1	2
1	1	1	14	2005-12-06	2	0	Lincang No.2 middle school	6	2	2	2	2	0	3	1	1	1	1	2	1	2	2	2	2		1	1	42	3	4	2	2	1	2	2	2	2	2	2	2	2	2	2	2			1	1	39
1	1	1	16	2003-07-27	2		Lincang No.2 middle school	6	3	1	2	2	0	5	1	1	1	1	1	1	2	2	2	2		1	1	44	3	4	2	2	2	2	2	2	2	2	2	2	2	2	1	2	lithiasis		1	2
1	1	1	13	2006-02-07	2		Lincang No.2 middle school	6	2	2	2	2	0	4	1	1	1	1	2	1	2	2	2	2		1	1	40	2	3	2	2	2	2	2	2	2	2	2	2	2	2	2	1			1	1	40
1	1	1	14	2005-10-28	1	0	Lincang No.2 middle school	6	2	2	2	1	1	3	1	1	1	1	1	2	2	2	2	2		1	1	52	3	4	2	2	1	1	2	2	2	2	2	2	2	2	1	2			1	1	48
1	1	1	15	2004-07-31	2		Lincang No.2 middle school	6	2	3	1	2	0	5	1	1	1	1	1	1	2	2	2	2		1	1	48	2	3	2	2	2	2	2	2	2	2	2	2	2	2	2	1			1	2
1	1	1	14	2005-08-27	1	0	Lincang No.2 middle school	6	2	2	2	2	0	3	2	3	2	2	2	2	2	1	1	2		1	1	40	3	5	2	2	2	2	2	2	2	2	2	2	2	2	2	1			1	1	41
1	1	1	13	2006-07-26	1		Lincang No.2 middle school	6	2	2	2	1	0	3	1	1	1	1	2	2	1	2	2	2		1	1	57	3	5	2	2	2	2	2	2	2	2	2	2	2	2	2	1			1	2
1	1	1	16	2003-05-05	1	0	Lincang No.2 middle school	6	3	1	2	2	1	3	1	1	1	1	2	2	2	2	2	2		1	1	44	2	3	2	2	2	2	2	2	2	2	2	2	2	2	2	1			1	1	42
1	1	1	17	2002-05-18	1		Lincang No.2 middle school	6	3	2	2	1	0	2	1	1	1	1	2	2	2	2	2	2		1	1	45	2	3	2	2	2	2	2	2	2	2	2	2	2	2	2	1			1	1	44
1	1	1	16	2003-09-01	2		Lincang No.2 middle school	6	3	2	2	2	0	3	1	1	1	1	2	1	2	2	2	2		1	1	41	1	1	2	2	2	2	2	2	2	2	2	2	2	2	2	1			1	1	38
1	1	1	15	2004-08-25	2		Lincang No.2 middle school	6	3	1	2	2	0	6	1	1	1	1	1	1	2	2	2	2		1	1	42	3	4	2	2	2	2	2	2	2	2	2	2	2	2	2	1			1	1	40
1	1	1	14	2005-09-09	1	0	Lincang No.2 middle school	6	2	3	2	2	0	4	1	1	1	1	2	1	2	2	2	2		1	1	39	3	4	2	2	2	2	2	2	2	2	2	2	2	2	2	1			1	1	38
1	1	1	16	2003-02-26	2		Lincang No.2 middle school	6	3	1	2	2	0	4	1	1	1	1	1	1	2	2	2	2		1	2		1	2	2	2	1	2	2	2	2	2	2	2	2	2	2	2			1	2
1	1	1	16	2003-10-23	2		Lincang No.2 middle school	6	3	1	2	2	0	3	2	2	1	2	2	1	2	2	2	2		1	2		1	2	2	2	2	2	2	2	2	2	2	2	2	2	2	1			1	2
1	1	1	16	2003-04-28	1	0	Lincang No.2 middle school	6	3	1	2	2	4	4	1	1	1	1	1	1	2	2	2	2		1	2		3	5	2	2	2	2	2	2	2	2	2	2	2	2	1	2	hepatitis B		1	2
1	1	1	15	2004-10-08	2	0	Lincang No.2 middle school	6	2	3	2	1	0	2	1	1	1	1	2	2	2	2	2	2		1	1	47	2	3	2	2	2	2	2	2	2	2	2	2	2	2	2	1			1	1	45
1	1	1	13	2005-12-11	2		Lincang No.2 middle school	6	2	3	2	2	1	1	2	3	2	2	2	1	2	2	2	2		1	2		1	2	2	2	2	2	2	2	2	2	2	2	2	2	2	1			1	2
1	1	1	13	2006-02-19	2		Lincang No.2 middle school	6	2	2	2	1	0	2	1	1	1	1	2	2	2	2	2	2		1	1	38	1	2	2	2	2	2	2	2	2	2	2	2	2	2	2	1			1	1	36
1	1	1	14	2005-09-13	2		Lincang No.2 middle school	6	2	2	2	1	0	4	1	1	1	1	2	2	2	2	2	2		1	2		3	4	2	2	2	2	2	2	2	2	2	2	2	2	2	1			1	2
1	1	1	13	2006-02-05	2	0	Lincang No.2 middle school	6	2	2	2	2	0	14	1	1	1	1	1	1	2	2	2	1	classmates	1	1	34	2	3	2	2	2	2	2	2	2	2	2	2	2	2	2	1			1	1	32
1	1	1	16	2003-10-06	2		Lincang No.2 middle school	6	3	1	2	1	0	4	1	1	1	1	2	2	2	2	2	2		1	2		1	2	2	2	2	2	2	2	2	2	2	2	2	2	2	1			1	2
1	1	1	14	2005-04-23	2		Lincang No.2 middle school	6	2	3	2	2	0	3	1	1	1	1	2	1	2	2	2	2		1	1	45	1	2	2	2	2	2	2	2	2	2	2	2	2	2	1	2	hepatitis		1	1	42
1	1	1	12	2007-05-21	2	0	Lincang No.2 middle school	6	2	1	2	2	0	5	1	1	1	1	1	1	2	2	2	2		1	2		2	3	2	2	2	2	2	2	2	2	2	2	2	2	2	1			1	2
1	1	1	17	2002-11-19	2		Lincang No.2 middle school	6	3	1	2	2	0	3	1	1	1	1	2	1	2	2	2	2		1	1	45	1	1	2	2	2	2	2	2	2	2	2	2	2	2	2	1			1	1	45
1	1	1	16	2003-04-14	2		Lincang No.2 middle school	6	3	1	2	1	1	3	1	1	1	1	1	2	2	2	2	2		1	1	41	2	3	2	2	2	2	2	2	2	2	2	2	2	2	2	1			1	1	40
1	1	1	13	2006-08-07	2	0	Lincang No.2 middle school	6	2	1	2	2	3	3	2	3	2	2	2	2	1	1	2	2		1	1	40	1	2	2	2	2	2	2	2	2	2	2	2	2	2	2	1			1	1	40
1	1	1	13	2006-11-15	2	0	Lincang No.2 middle school	6	2	1	2	2	0	4	1	1	1	1	1	1	2	2	2	2		1	1	38	1	1	2	2	2	2	2	2	2	2	2	2	2	2	2	1			1	1	33
1	1	1	17	2002-11-06	1		Lincang No.2 middle school	6	3	2	2	1	2	4	2	2	2	1	2	2	1	1	2	2		1	1	48	2	3	2	2	2	2	2	2	2	2	2	2	2	2	2	1			1	2
1	1	1	13	2006-08-18	1		Lincang No.2 middle school	6	2	1	1	2	0	5	1	1	1	1	1	1	2	2	2	2		1	1	39	2	3	2	2	2	2	2	2	2	2	2	2	2	2	2	1			1	1	35
1	1	1	13	2006-10-07	2		Lincang No.2 middle school	6	2	1	2	2	0	6	1	1	1	1	1	1	1	2	2	2		1	2		2	3	2	2	2	2	2	2	2	2	2	2	2	2	2	1			1	2
1	1	1	15	2004-03-19	2	0	Lincang No.2 middle school	6	3	1	2	2	0	2	2	2	1	2	2	1	2	2	2	2		1	1	38	2	3	2	2	2	2	2	2	2	2	2	2	2	2	2	1			1	1	37
1	1	1	13	2006-09-23	2		Lincang No.2 middle school	6	2	1	2	2	0	2	1	1	1	1	2	2	2	2	2	2		1	1	41	1	2	2	2	1	2	2	2	2	2	2	2	2	2	2	2			1	1	43
1	1	1	12	2007-04-06	2	0	Lincang No.2 middle school	6	2	1	1	2	0	3	1	1	1	1	2	1	2	2	2	2		1	1	36	1	1	2	2	2	2	2	2	2	2	2	2	2	2	2	1			1	1	34
1	1	1	16	2003-01-29	2	0	Lincang No.2 middle school	6	3	2	2	2	1	3	1	1	1	1	2	1	2	2	2	2		1	1	43	2	3	2	2	2	2	2	2	2	2	2	1	2	2	2	2			1	1	42
1	1	1	16	2003-07-03	2		Lincang No.2 middle school	6	3	2	2	1	1	1	2	2	1	2	2	2	2	2	2	2		2																				13	1	1	56
1	1	1	12	2007-06-28	2	0	Lincang No.2 middle school	6	2	1	1	1	0	2	1	1	1	1	2	2	2	2	2	2		1	2		2	3	2	2	2	2	2	2	2	2	2	2	2	2	2	1			1	2
1	1	1	15	2004-07-26	2		Lincang No.2 middle school	6	2	3	2	2	1	3	1	1	1	1	2	1	2	2	2	2		1	1	43	2	3	2	2	2	2	2	2	2	2	2	2	2	2	2	1			1	1	39
1	1	1	14	2005-11-03	2	0	Lincang No.2 middle school	6	2	2	1	2	0	4	2	2	1	2	2	1	2	2	2	2		2																				9	1	2
1	1	1	13	2006-01-23	2	0	Lincang No.2 middle school	6	2	2	2	2	0	6	1	1	1	1	1	1	2	2	2	2		1	1	47	2	3	2	2	2	2	2	2	2	2	2	2	2	2	2	1			1	1	44
1	1	1	13	2006-03-01	1	0	Lincang No.2 middle school	6	2	2	2	1	1	1	2	2	1	2	2	2	2	2	2	2		1	2		2	3	1	2	2	2	2	2	2	2	2	2	2	2	2	2			1	2
1	1	1	13	2006-07-31	2	0	Lincang No.2 middle school	6	2	1	2	2	0	3	1	1	1	1	2	1	2	2	2	2		1	2		1	2	2	2	2	2	2	2	2	2	2	2	2	2	2	1			1	2
1	1	1	16	2003-09-12	2	0	Lincang No.2 middle school	6	3	1	2	2	3	4	1	1	1	1	2	2	2	2	2	2		1	1	45	1	2	2	2	2	2	2	2	2	2	2	2	2	2	2	1			1	1	46
1	1	1	15	2004-09-15	2	0	Lincang No.2 middle school	6	2	3	2	2	1	5	2	3	2	2	1	2	2	2	2	2		1	1	42	1	2	2	2	2	2	2	2	2	2	2	2	2	2	2	1			1	1	43
1	1	1	12	2007-05-03	1		Lincang No.2 middle school	6	2	1	2	1	0	3	2	3	2	2	2	1	2	1	2	2		1	1	48	3	4	2	2	2	2	2	2	2	2	2	2	2	2	2	1			1	1	29
1	1	1	16	2003-06-05	2	0	Lincang No.2 middle school	6	3	1	2	1	0	4	1	1	1	1	1	2	2	2	2	2		1	1	44	1	2	2	2	2	2	2	2	2	2	2	2	2	2	2	1			1	1	38
1	1	1	17	2002-09-12	2	0	Lincang No.2 middle school	6	3	2	2	2	1	4	2	2	1	2	2	2	2	2	2	2		2																				0	1	1	46
1	1	1	17	2002-02-05	2		Lincang No.2 middle school	6	3	2	2	2	0	3	2	2	1	2	1	1	2	2	2	2		2																				15	1	1	43
1	1	1	16	2003-05-01	2		Lincang No.2 middle school	6	3	1	2	2	0	4	1	1	1	1	2	2	2	2	2	1		1	2		1	2	2	2	2	2	2	2	2	2	2	2	2	2	2	1			1	2
1	1	1	16	2003-10-15	2		Lincang No.2 middle school	6	3	1	2	2	0	3	1	1	1	1	2	1	2	2	2	2		1	1	44	2	3	2	2	1	2	2	2	2	2	2	2	2	2	2	2			1	1	43
1	1	1	13	2006-10-20	2		Lincang No.2 middle school	6	2	1	2	2	0	4	1	1	1	1	1	1	2	2	2	2		1	1	38	2	3	2	2	2	2	2	2	2	2	2	2	2	2	2	1			1	1	35
1	1	1	15	2004-07-26	2		Lincang No.2 middle school	6	2	3	2	2	1	3	1	1	1	1	2	1	2	2	2	2		1	1	43	2	3	2	2	2	2	2	2	2	2	2	2	2	2	2	1			1	1	39
1	1	1	13	2005-12-17	2		Lincang No.2 middle school	6	2	1	2	2	1	1	2	2	2	1	2	2	2	2	2	2		1	1	42	1	2	2	2	2	2	2	2	2	2	2	2	2	2	2	1			1	1	39
1	1	1	15	2004-08-15	2		Lincang No.2 middle school	6	3	1	2	2	1	3	1	1	1	1	2	1	2	2	2	2		1	1	39	1	2	2	2	2	2	2	2	2	2	2	2	2	2	2	1			1	1	38
1	1	1	15	2004-01-10	2		Lincang No.2 middle school	6	3	1	2	2	0	2	1	1	1	1	2	2	2	2	2	2		1	1	45	1	1	2	2	2	2	2	2	2	2	2	2	2	2	2	1			1	1	44
1	1	1	13	2006-05-02	2		Lincang No.2 middle school	6	2	1	2	2	2	2	2	3	2	2	2	2	2	2	2	1	grandfathergrandmother	1	1	54	1	1	2	2	2	2	2	2	2	2	2	2	2	2	2	1			2
1	1	1	16	2003-04-01	2		Lincang No.2 middle school	6	3	2	2	2	0	3	1	1	1	1	2	1	2	2	2	2		1	1	46	1	2	2	2	2	2	2	2	2	2	2	2	2	2	2	1			1	1	39
1	1	1	13	2006-06-26	2	0	Lincang No.2 middle school	6	2	1	1	2	0	5	1	1	1	1	1	1	2	2	2	2		1	1	42	2	3	2	2	2	2	2	2	2	2	2	2	2	2	2	1			1	1	37
1	1	1	14	2005-05-14	2		Lincang No.2 middle school	6	2	3	2	2	0	2	2	2	1	2	2	1	2	2	2	2		1	2		1	2	2	2	2	2	2	2	2	2	2	2	2	2	2	1			1	1	35
1	1	1	12	2007-03-15	2		Lincang No.2 middle school	6	2	1	2	2	0	3	1	1	1	1	1	2	2	2	2	2		1	2		3	4	2	2	2	2	2	2	2	2	2	2	2	2	2	1			1	2
1	1	1	12	2007-01-19	2		Lincang No.2 middle school	6	2	1	2	2	1	5	1	1	1	1	1	1	2	2	2	2		1	2		2	3	2	2	1	2	2	2	2	2	2	2	2	2	2	2			1	2
1	1	1	13	2006-08-24	2		Lincang No.2 middle school	6	2	2	2	2	0	3	1	1	1	1	2	1	2	2	2	2		1	2		2	3	2	2	2	2	2	2	2	2	2	2	2	2	2	1			1	2
1	1	1	12	2007-12-06	1	0	Fengxiang primary school	4	1	6	1	1	0	4	1	1	1	1	2	2	2	2	1	2		1	2		1	2	2	2	2	2	2	2	2	2	2	2	2	2	2	1			1	2
1	1	1	11	2008-07-24	1		Fengxiang primary school	4	1	6	1	1	0	4	1	1	1	1	1	2	2	2	2	2		1	1	38		0	2	2	2	2	2	2	2	2	2	2	2	2	2	1			1	1	36
1	1	1	11	2008-03-15	1	0	Fengxiang primary school	4	1	6	1	2	0	5	1	1	1	1	1	1	2	2	2	2		1	1	38	2	3	2	2	2	2	2	2	2	2	2	2	2	2	2	1			1	1	36
1	1	1	12	2007-10-20	1	0	Fengxiang primary school	4	1	6	1	2	0	6	1	1	1	1	1	1	2	2	1	2		1	1	40	3	5	2	2	2	2	2	2	2	2	2	2	2	2	2	1			1	1	38
1	1	1	11	2008-06-27	1	0	Fengxiang primary school	4	1	6	1	2	0	2	2	2	1	2	2	1	2	2	2	2		1	1	43	3	5	2	2	1	2	2	2	2	2	2	2	2	2	2	2			1	1	39
1	1	1	12	2007-10-11	1	0	Fengxiang primary school	4	1	6	1	2	0	5	1	1	1	1	1	1	2	2	2	2		1	1	34	1	2	2	2	2	2	2	2	2	2	2	2	2	2	2	1			1	1	31
1	1	1	11	2008-08-13	1	0	Fengxiang primary school	4	1	6	1	2	0	3	1	1	1	1	2	1	2	2	2	2		1	1	35	3	4	2	2	2	2	2	2	2	2	2	2	2	2	2	1			1	1	36
1	1	1	12	2007-11-07	1	0	Fengxiang primary school	4	1	6	1	2	0	3	1	1	1	1	2	2	2	2	2	2		1	1	37	2	3	2	2	2	2	2	2	2	2	2	2	2	2	2	1			1	1	36
1	1	1	11	2008-01-23	1	0	Fengxiang primary school	4	1	6	1	1	0	2	1	1	1	1	2	2	2	2	2	2		1	2		3	5	2	2	2	2	2	2	2	2	2	2	2	2	2	1			1	2
1	1	1	11	2008-07-01	2	0	Fengxiang primary school	4	1	6	1	2	0	3	2	2	1	2	1	2	2	2	2	2		2																				6	1	1	32
1	1	1	11	2008-01-03	1	0	Fengxiang primary school	4	1	6	1	1	0	2	1	1	1	1	2	2	2	2	2	2		1	1	45	3	5	2	2	2	2	2	2	2	2	2	2	2	2	2	1			1	1	44
1	1	1	12	2007-12-06	1	0	Fengxiang primary school	4	1	6	1	2	0	3	1	1	1	1	2	1	2	2	2	2		1	2			0	2	2	2	2	2	2	2	2	2	2	2	2	2	1			1	2
1	1	1	11	2008-06-25	1	0	Fengxiang primary school	4	1	6	1	1	0	2	1	1	1	1	2	2	2	2	2	2		1	1	43	3	5	2	2	2	2	2	2	2	2	2	2	2	2	2	1			1	1	40
1	1	1	12	2007-11-22	1	0	Fengxiang primary school	4	1	6	1	1	0	4	1	1	1	1	1	2	2	2	2	2		1	1	42	3	4	2	2	2	2	2	2	2	2	2	2	2	2	2	1			1	1	39
1	1	1	12	2007-12-05	1	0	Fengxiang primary school	4	1	6	1	1	0	3	2	2	1	2	2	2	2	2	1	2		1	1	43	2	3	2	2	2	2	2	2	2	2	2	2	2	2	2	1			1	1	40
1	1	1	11	2007-12-26	1	0	Fengxiang primary school	4	1	6	1	2	0	5	1	1	1	1	1	1	2	2	2	2		1	2		3	4	2	2	2	2	2	2	2	2	2	2	2	2	2	1			1	2
1	1	1	12	2007-11-15	1	0	Fengxiang primary school	4	1	6	1	2	1	4	1	1	1	1	1	1	2	2	2	2		1	1	40	3	5	2	2	2	2	2	2	2	2	2	2	2	2	2	1			1	1	39
1	1	1	11	2008-05-12	1	0	Fengxiang primary school	4	1	6	1	1	0	3	1	1	1	1	1	2	2	2	2	2		1	1	46	3	5	2	2	2	2	2	2	2	2	2	2	2	2	2	1			1	1	44
1	1	1	11	2008-08-20	1	0	Fengxiang primary school	4	1	6	1	2	0	2	2	2	1	2	2	2	1	2	2	2		1	2			0	2	2	2	2	2	2	2	2	2	2	2	2	2	1			1	2
1	1	1	12	2007-10-06	2	0	Fengxiang primary school	4	1	6	1	2	0	3	1	1	1	1	2	1	2	2	2	2		1	2			0	2	2	2	2	2	2	2	2	2	2	2	2	1	2	gallbladderlithiasis		1	2
1	1	1	12	2007-09-27	1	0	Fengxiang primary school	4	1	6	1	1	0	4	1	1	1	1	1	2	1	2	2	2		1	1	50	3	4	2	2	2	2	2	2	2	2	2	2	2	2	2	1			1	1	43
1	1	1	12	2007-08-27	1	0	Fengxiang primary school	4	1	6	1	1	0	3	1	1	1	1	1	2	2	2	2	2		1	1	41	3	4	2	2	2	2	2	2	2	2	2	2	2	2	2	1			1	1	36
1	1	1	12	2007-09-01	1	0	Fengxiang primary school	4	1	6	1	1	0	2	2	2	2	1	1	2	2	2	2	2		1	1	42	1	2	2	2	2	2	2	2	2	2	2	2	2	2	2	1			2
1	1	1	12	2007-11-14	1	0	Fengxiang primary school	4	1	6	1	1	0	1	2	2	1	2	2	2	2	2	2	2		1	1	43	3	4	2	2	2	2	2	2	2	2	2	2	2	2	2	1			1	1	39
1	1	1	11	2008-06-15	1	0	Fengxiang primary school	4	1	6	1	1	0	8	1	1	1	1	1	2	1	2	2	2		1	1	46	3	5	2	2	2	2	2	2	2	2	2	2	2	2	2	1			1	1	42
1	1	1	12	2007-07-01	1	0	Fengxiang primary school	4	1	6	1	2	0	3	1	1	1	1	1	2	2	2	2	2		1	2			0	2	2	2	2	2	2	2	2	2	2	2	2	1	2	uarthritis		1	2
1	1	1	11	2008-06-17	1	0	Fengxiang primary school	4	1	6	1	1	0	3	1	1	1	1	1	2	2	2	2	2		1	1	47	1	1	2	2	2	2	2	2	2	2	2	2	2	2	2	1			1	1	45
1	1	1	11	2008-07-22	1	0	Fengxiang primary school	4	1	6	1	2	0	3	1	1	1	1	2	1	2	2	2	2		1	1	46	1	2	2	2	2	2	2	2	2	2	2	2	2	2	2	1			1	1	33
1	1	1	11	2008-04-04	1	0	Fengxiang primary school	4	1	6	1	2	0	9	1	1	1	1	2	1	2	2	2	1	grandfathergrandmother	1	1	35	3	5	2	2	2	2	2	2	2	2	2	2	2	2	2	1			1	1	31
1	1	1	10	2008-12-24	1	0	Fengxiang primary school	4	1	6	1	2	0	3	1	1	1	1	2	1	2	2	2	2		1	2		2	3	2	2	2	2	2	2	2	2	2	2	2	2	2	1			1	2
1	1	1	11	2008-05-28	1		Fengxiang primary school	4	1	6	1	1	0	3	2	2	1	2	1	2	2	2	2	2		1	2			0	2	2	2	2	2	2	2	2	2	2	2	2	2	1			1	2
1	1	1	11	2008-07-22	1		Fengxiang primary school	4	1	6	1	2	1	5	1	1	1	1	1	1	2	2	2	2		1	2		2	3	2	2	2	2	2	2	2	2	2	2	2	2	2	1			1	2
1	1	1	11	2007-12-19	1	0	Fengxiang primary school	4	1	6	1	2	0	3	1	1	1	1	2	1	2	2	2	2		1	2		1	2	2	2	2	2	2	2	2	2	2	2	2	2	2	1			1	2
1	1	1	12	2007-10-13	1		Fengxiang primary school	4	1	6	1	1	0	3	1	1	1	1	1	2	2	2	2	2		1	1	40	3	4	2	2	2	2	2	2	2	2	2	2	2	2	2	1			1	2
1	1	1	11	2007-12-30	1	0	Fengxiang primary school	4	1	6	1	1	0	2	1	1	1	1	2	2	2	2	2	2		1	1	45	3	4	2	2	2	1	2	2	2	2	2	2	2	2	2	2			1	1	36
1	1	1	12	2007-09-24	1	0	Fengxiang primary school	4	1	6	1	1	0	3	1	1	1	1	1	2	2	2	2	2		1	1	49	3	4	2	2	1	2	2	2	2	2	2	2	2	2	2	2			1	1	41
1	1	1	11	2008-04-16	1	0	Fengxiang primary school	4	1	6	1	2	0	4	1	1	1	1	1	2	2	2	2	2		1	1	41	3	4	2	2	2	2	2	2	2	2	2	1	2	2	2	2			1	1	38
1	1	1	11	2008-03-04	1		Fengxiang primary school	4	1	6	1	2	0	4	2	2	1	2	1	1	2	2	2	2		1	1	40	3	4	2	2	2	2	1	2	2	2	2	2	2	2	2	2			1	1	38
1	1	1	11	2008-07-28	1	0	Fengxiang primary school	4	1	6	1	2	0	3	1	1	1	1	2	1	2	2	2	2		1	2		3	4	2	2	2	2	2	2	2	2	2	2	2	2	2	1			1	2
1	1	1	12	2007-10-10	1	0	Fengxiang primary school	4	1	6	1	2	0	4	1	1	1	1	1	2	2	2	2	2		1	2		3	4	2	2	2	2	2	2	2	2	2	2	2	2	2	1			1	2
1	1	1	12	2007-10-05	1	0	Fengxiang primary school	4	1	6	1	2	1	4	1	1	1	1	1	1	2	2	2	2		1	2			0	2	2	2	2	2	2	2	2	2	2	2	2	2	1			1	2
1	1	1	11	2008-06-12	1	0	Fengxiang primary school	4	1	6	1	1	0	4	1	1	1	1	1	2	2	2	2	2		1	1	40	3	4	2	2	1	2	2	2	2	2	2	2	2	2	2	2			1	1	38
1	1	1	11	2008-10-01	1	0	Fengxiang primary school	4	1	6	1	2	0	2	1	1	1	1	2	2	2	2	2	2		1	2		3	5	2	2	2	2	2	2	2	2	2	2	2	2	2	1			1	2
1	1	1	12	2007-10-25	1	0	Fengxiang primary school	4	1	6	1	1	0	4	1	1	1	1	1	2	2	2	2	2		1	2		2	3	2	2	2	2	2	2	2	2	2	2	2	2	2	1			1	2
1	1	1	11	2008-08-10	1	0	Fengxiang primary school	4	1	6	1	1	0	3	1	1	1	1	1	2	2	2	2	2		1	1	43	3	4	2	2	2	2	2	2	2	2	2	1	2	2	2	2			1	1	41
1	1	1	11	2008-03-23	1	0	Fengxiang primary school	4	1	6	1	2	0	3	1	1	1	1	2	1	2	2	2	2		1	1	41	3	5	2	2	2	2	2	2	2	2	2	2	2	2	2	1			1	1	37
1	1	1	12	2007-04-21	1	0	Fengxiang primary school	4	1	6	1	1	0	2	1	1	1	1	2	2	2	2	2	2		1	1	34	1	2	2	2	2	2	2	2	2	2	2	2	2	2	2	1			1	1	36
1	1	1	11	2008-06-16	1	0	Fengxiang primary school	4	1	6	1	2	0	3	1	1	1	1	1	2	2	2	2	2		1	2			0	2	2	2	2	2	2	2	2	2	2	2	2	2	1			1	2
1	1	1	11	2008-02-05	2	0	Fengxiang primary school	4	1	6	1	2	0	5	1	1	1	1	1	1	2	2	2	2		1	1	33	2	3	2	2	2	2	2	2	2	2	2	2	2	2	2	1			1	1	34
1	1	1	12	2007-09-17	1		Fengxiang primary school	4	1	6	1	2	0	3	1	1	1	1	2	1	2	2	2	2		1	1	42	1	1	2	2	2	2	2	2	2	2	2	2	2	2	2	1			1	1	31
1	1	1	12	2007-10-31	1	0	Fengxiang primary school	4	1	6	1	2	1	1	2	2	1	2	2	2	2	2	2	2		1	1	42	2	3	2	2	2	2	2	2	2	2	2	2	2	2	2	1			1	1	40
1	1	1	11	2008-02-24	1	0	Fengxiang primary school	4	1	6	1	1	0	2	1	1	1	1	2	2	2	2	2	2		1	1	40	3	4	2	2	2	2	2	2	2	2	2	2	2	2	2	1			1	1	39
1	1	1	11	2008-01-27	1	0	Fengxiang primary school	4	1	6	1	2	0	2	1	1	1	1	2	2	2	2	2	2		1	1	41	2	3	2	2	2	2	2	2	2	2	2	2	2	2	2	1			1	1	39
1	1	1	12	2007-11-29	1		Fengxiang primary school	4	1	6	1	2	0	3	1	1	1	1	2	1	2	2	2	2		1	1	39	3	4	2	2	2	2	2	2	2	2	2	2	2	2	2	1			1	1	33
1	1	1	12	2007-12-04	1	0	Fengxiang primary school	4	1	6	1	1	0	5	1	1	1	1	1	2	2	2	2	2		1	1	34	2	3	2	2	2	2	2	2	2	2	2	2	2	2	2	1			1	1	32
1	1	1	12	2007-09-05	1		Fengxiang primary school	4	1	6	1	2	0	2	1	1	1	1	2	2	2	2	2	2		1	1	42		0	2	2	2	2	2	2	2	2	2	2	2	2	1	2	spondylodynia		1	1	43
1	1	1	11	2008-04-23	1	0	Fengxiang primary school	4	1	6	1	2	0	2	1	1	1	1	2	2	2	2	2	2		1	2		2	3	2	2	2	2	2	2	2	2	2	2	2	2	2	1			1	2
1	1	1	11	2008-05-15	1	0	Fengxiang primary school	4	1	6	1	1	0	2	1	1	1	1	2	2	2	2	2	2		1	2		3	4	2	2	2	2	2	2	2	2	2	2	2	2	2	1			1	2
1	1	1	12	2007-12-01	1	0	Fengxiang primary school	4	1	6	1	2	0	3	2	2	1	2	1	1	2	2	2	2		1	1	37	3	5	2	2	2	2	2	2	2	2	2	2	2	2	2	1			1	1	37
1	1	1	11	2008-08-02	1		Fengxiang primary school	4	1	6	1	2	0	3	1	1	1	1	2	1	2	2	2	2		1	1	50	2	3	2	2	2	1	2	2	2	2	2	2	2	2	2	2			1	1	47
1	1	1	11	2008-05-19	1	0	Fengxiang primary school	4	1	6	1	2	0	2	1	1	1	1	2	2	2	2	2	2		1	1	49	3	4	1	2	1	2	2	2	2	2	2	2	2	2	2	2			1	1	49
1	1	1	12	2007-09-06	1		Fengxiang primary school	4	1	6	1	1	0	5	1	1	1	1	1	2	2	2	2	1	grandmother	1	1	40	3	4	2	2	2	2	2	2	2	2	2	2	2	2	1	2	hypoglycemia		1	1	39
1	1	1	11	2008-08-07	1	0	Fengxiang primary school	4	1	6	1	1	1	2	1	1	1	1	2	2	2	2	2	2		1	1	43	3	4	2	2	2	2	2	2	2	2	2	2	2	2	1	2			1	1	34
1	1	1	11	2008-08-20	1	0	Fengxiang primary school	4	1	6	1	1	0	3	2	2	2	1	1	2	2	2	2	2		1	2		2	3	2	2	2	2	2	2	2	2	2	2	2	2	2	1			1	2
1	1	1	12	2007-07-07	1	0	Fengxiang primary school	4	1	6	1	1	0	3	2	2	1	2	1	2	2	2	2	2		1	2			0	2	2	2	2	2	2	2	2	2	2	2	2	2	1			1	2
1	1	1	11	2008-06-28	1	0	Fengxiang primary school	4	1	6	1	2	0	5	1	1	1	1	1	1	2	2	2	2		1	1	41	3	4	2	2	2	2	2	2	2	2	2	2	2	2	2	1			1	1	37
1	1	1	11	2008-01-26	1	0	Fengxiang primary school	4	1	6	1	1	0	4	1	1	1	1	1	2	1	2	2	2		1	1	40	1	2	2	2	2	2	2	2	2	2	2	2	2	2	2	1			1	1	40
1	1	1	11	2008-05-30	1	0	Fengxiang primary school	4	1	6	1	2	0	3	1	1	1	1	2	1	2	2	2	2		1	1	40	1	2	2	2	2	2	2	2	2	2	2	2	2	2	2	1			1	1	39
1	1	1	12	2007-10-22	2	0	Fengxiang primary school	4	1	6	1	2	0	4	1	1	1	1	1	1	2	2	2	2		1	1	36	3	4	2	2	2	2	2	2	2	2	2	2	2	2	2	1			1	1	33
1	1	1	11	2008-09-19	2	0	Fengxiang primary school	4	1	6	1	2	0	2	1	1	1	1	2	2	2	2	2	2		1	2		1	2	2	2	2	1	2	2	2	2	2	2	2	2	2	2			1	2
1	1	1	11	2008-01-13	1	0	Fengxiang primary school	4	1	6	1	1	0	3	1	1	1	1	1	2	2	2	2	2		1	2		3	4	2	2	2	2	2	2	2	2	2	2	2	2	2	1			1	2
1	1	1	11	2008-02-11	1	0	Fengxiang primary school	4	1	6	1	1	0	4	1	1	1	1	1	2	2	2	2	2		1	1	38	3	5	2	2	2	2	2	2	2	2	2	2	2	2	2	1			1	1
1	1	1	11	2008-07-05	1		Fengxiang primary school	4	1	6	1	1	0	5	1	1	1	1	1	2	2	1	2	2		1	1	35	3	4	2	2	2	2	2	2	2	2	2	2	2	2	2	1			1	1	39
1	1	1	12	2007-11-17	1	0	Fengxiang primary school	4	1	6	1	2	0	3	1	1	1	1	2	1	2	2	2	2		1	1	37	3	5	2	2	2	2	2	2	2	2	2	2	2	2	2	1			1	1	35
1	1	1	11	2008-03-27	1		Fengxiang primary school	4	1	6	1	1	0	9	1	1	1	1	2	1	2	2	2	2		1	2			0	2	2	2	2	2	2	2	2	2	2	2	2	2	1			1	2
1	1	1	12	2007-07-06	1		Fengxiang primary school	4	1	6	1	1	0	5	1	1	1	1	1	2	2	2	2	1	grandmother	1	1	43	3	5	2	2	2	2	2	2	2	2	2	2	2	2	2	1			1	2
1	1	1	16	2002-12-17	2	0	Linxiang district No.1 middle school	9	3	3	2	2	0	4	1	1	1	1	2	1	2	2	2	2		1	1	48	1	2	2	2	2	2	2	2	2	2	2	2	2	2	2	1			1	1	35
1	1	1	16	2002-12-11	2		Linxiang district No.1 middle school	9	3	1	2	2	1	3	2	2	1	2	2	1	2	2	2	2		1	1	49	1	2	2	2	2	2	2	2	2	2	2	2	2	2	2	1			1	1	39
1	1	1	17	2002-07-03	2		Linxiang district No.1 middle school	9	3	3	2	1	0	2	1	1	1	1	2	2	2	2	2	2		1	2		3	4	2	2	2	2	2	2	2	2	2	2	2	2	2	1			1	2
1	1	1	17	2002-03-22	2		Linxiang district No.1 middle school	9	3	3	2	2	0	3	1	1	1	1	2	1	2	2	2	2		1	1	44	1	2	2	2	2	2	2	2	2	2	2	2	2	2	1	2	fatty liver		1	1	44
1	1	1	16	2003-10-10	2		Linxiang district No.1 middle school	9	3	1	2	2	0	3	1	1	1	1	2	1	2	2	2	2		1	1	41	1	2	2	2	2	2	2	2	2	2	2	2	2	2	2	1			1	1	41
1	1	1	15	2003-12-18	2		Linxiang district No.1 middle school	9	3	1	2	2	1	2	1	1	1	1	2	2	2	2	2	2		1	2		2	3	2	2	2	2	2	2	2	2	2	2	2	2	2	1			1	2
1	1	1	15	2003-12-25	2	0	Linxiang district No.1 middle school	9	3	1	2	2	1	4	1	1	1	1	1	1	2	2	2	2		1	1	43	1	2	2	2	2	2	2	2	2	2	2	1	2	2	2	2			1	1	43
1	1	1	17	2002-11-28	1		Linxiang district No.1 middle school	9	3	3	2	2	1	2	1	1	1	1	2	2	2	2	2	2		1	1	48	3	4	2	2	2	2	2	2	2	2	2	2	2	2	2	1			1	1	46
1	1	1	17	2002-06-23	2	0	Linxiang district No.1 middle school	9	3	3	2	2	0	3	1	1	1	1	2	1	2	2	2	2		1	1	44	1	2	2	2	2	2	2	2	2	2	2	2	2	2	2	1			1	1	44
1	1	1	16	2003-11-06	2		Linxiang district No.1 middle school	9	3	1	2	2	0	5	1	1	1	1	1	2	1	2	2	2		1	1	42	1	2	2	2	2	2	2	2	2	2	2	2	2	2	2	1			1	1	41
1	1	1	17	2002-06-20	2	0	Linxiang district No.1 middle school	9	3	2	2	2	1	4	1	1	1	1	1	1	2	2	2	2		1	1	45	3	4	2	2	2	2	2	2	2	2	2	2	2	2	2	1			1	1	45
1	1	1	15	2004-04-07	2		Linxiang district No.1 middle school	9	3	1	2	2	0	8	2	2	1	2	1	1	2	2	1	2		1	1	50	1	2	2	2	1	2	2	2	2	2	2	2	2	2	2	2			1	1	50
1	1	1	16	2003-11-01	2		Linxiang district No.1 middle school	9	3	1	2	2	0	5	1	1	1	1	1	1	2	2	2	2		1	1	42	2	3	2	2	2	2	2	2	2	2	2	2	2	2	2	1			1	1	38
1	1	1	17	2002-09-03	2		Linxiang district No.1 middle school	9	3	3	2	2	0	2	2	2	2	1	2	1	2	2	2	2		1	2		1	2	2	2	2	2	2	2	2	2	2	1	2	2	2	2			1	2
1	1	1	16	2003-10-26	2		Linxiang district No.1 middle school	9	3	1	2	2	0	6	1	1	1	1	1	1	2	2	2	2		1	1	40	2	3	2	2	2	2	2	2	2	2	2	2	2	2	2	1			1	1	38
1	1	1	17	2002-09-18	2		Linxiang district No.1 middle school	9	3	2	2	2	3	3	1	1	1	1	2	1	2	2	2	2		1	2		1	2	2	2	2	2	2	2	2	2	2	2	2	2	2	1			1	2
1	1	1	15	2004-07-22	2		Linxiang district No.1 middle school	9	3	1	2	1	0	3	1	1	1	1	1	2	2	2	2	2		1	1	41	2	3	2	2	2	2	2	2	2	2	2	2	2	2	2	1			1	1	36
1	1	1	16	2003-09-17	2		Linxiang district No.1 middle school	9	3	1	2	1	0	2	1	1	1	1	2	2	2	2	2	2		1	1	39	1	2	2	2	2	2	2	2	2	2	2	2	2	2	2	1			1	1	38
1	1	1	16	2003-10-04	2		Linxiang district No.1 middle school	9	3	1	2	1	1	5	1	1	1	1	1	2	1	2	1	2		1	1	41	1	2	2	2	2	2	2	2	2	2	2	2	2	2	2	1			1	1	37
1	1	1	17	2002-03-18	2		Linxiang district No.1 middle school	9	3	3	1	1	0	4	1	1	1	1	1	2	2	2	2	2		1	1	45	2	3	2	2	2	1	2	2	2	2	2	2	2	2	2	2			1	1	42
1	1	1	17	2002-10-19	2	0	Linxiang district No.1 middle school	9	3	3	2	2	0	3	1	1	1	1	2	2	2	2	1	2		1	2			0	2	2	2	2	2	2	2	2	2	2	2	2	2	1			1	2
1	1	1	16	2003-08-03	1	0	Linxiang district No.1 middle school	9	3	1	1	1	2	2	1	1	1	1	2	2	2	2	2	2		1	1	58	2	3	2	2	2	2	2	2	2	2	2	2	2	2	2	1			1	1	53
1	1	1	15	2004-03-21	2		Linxiang district No.1 middle school	9	3	1	2	1	0	2	2	3	2	2	1	2	1	2	1	2		1	1	42	2	3	2	2	2	2	2	2	2	2	2	2	2	2	2	1			1	1	38
1	1	1	16	2003-08-10	2		Linxiang district No.1 middle school	9	3	1	2	2	0	3	1	1	1	1	2	2	1	2	2	2		1	1	43	1	2	2	2	2	2	2	2	2	2	2	2	2	2	1	2	gastropathy		1	1	42
1	1	1	17	2002-02-08	2		Linxiang district No.1 middle school	9	3	3	2	2	0	5	1	1	1	1	1	1	2	2	2	2		1	1	45	1	2	1	2	2	2	2	2	2	2	2	2	2	2	2	2			1	1	43
1	1	1	16	2003-05-05	2	0	Linxiang district No.1 middle school	9	3	1	2	1	4	1	2	2	1	2	2	2	2	2	2	2		2																				2	1	1	46
1	1	1	16	2003-10-31	2		Linxiang district No.1 middle school	9	3	2	2	2	0	3	2	3	2	2	1	1	2	2	2	2		1	1	40	2	3	2	2	2	2	2	2	2	2	2	2	2	2	2	1			1	1	39
1	1	1	15	2004-03-05	2		Linxiang district No.1 middle school	9	3	1	2	2	1	4	1	1	1	1	2	1	1	2	2	2		1	1	44	1	2	2	2	2	2	2	2	2	2	2	2	2	2	2	1			1	1	45
1	1	1	15	2004-06-02	2		Linxiang district No.1 middle school	9	3	1	2	2	4	3	1	1	1	1	2	1	2	2	2	2		1	1	43	1	2	2	2	2	2	2	2	2	2	2	2	2	2	2	1			1	1	41
1	1	1	16	2003-11-01	2		Linxiang district No.1 middle school	9	3	1	2	2	2	4	1	1	1	1	1	1	2	2	2	2		1	1	43	2	3	2	2	2	2	2	2	2	2	2	2	2	2	2	1			1	1	43
1	1	1	15	2004-02-26	2		Linxiang district No.1 middle school	9	3	1	2	2	0	2	2	2	1	2	2	1	2	2	2	2		1	1	42	2	3	2	2	2	2	2	2	2	2	2	2	2	2	2	1			1	1	42
1	1	1	17	2002-10-10	2		Linxiang district No.1 middle school	9	3	2	2	2	1	2	1	1	1	1	2	2	2	2	2	2		1	1	45	3	4	2	2	2	2	2	2	2	2	2	2	2	2	2	1			1	1	42
1	1	1	17	2002-08-07	1		Linxiang district No.1 middle school	9	3	2	2	2	1	3	1	1	1	1	2	1	2	2	2	2		1	2		3	4	2	2	2	2	2	2	2	2	2	2	2	2	2	1			1	2
1	1	1	15	2004-05-11	2		Linxiang district No.1 middle school	9	3	1	2	2	0	2	1	1	1	1	2	2	2	2	2	2		1	1	43	3	4	2	2	2	2	2	2	2	2	2	2	2	2	2	1			1	1	39
1	1	1	16	2003-09-19	2		Linxiang district No.1 middle school	9	3	1	2	1	0	3	1	1	1	1	1	2	2	2	2	2		1	2		1	2	2	2	1	2	2	2	2	2	2	2	2	2	2	2			1	2
1	1	1	16	2003-02-07	2		Linxiang district No.1 middle school	9	3	1	2	2	0	3	1	1	1	1	2	1	2	2	2	2		1	1	48		0	2	2	2	2	2	2	2	2	2	2	2	2	2	1			1	1	48
1	1	1	16	2003-06-02	2		Linxiang district No.1 middle school	9	3	1	2	2	0	5	1	1	1	1	1	1	2	2	2	2		1	1	42	1	2	2	2	2	2	2	2	2	2	2	2	2	2	1	2	enterogastritis		1	1	39
1	1	1	17	2002-12-15	2		Linxiang district No.1 middle school	9	3	1	2	2	0	3	1	1	1	1	2	1	2	2	2	2		1	1	44	2	3	2	2	2	2	2	2	2	2	2	2	2	2	2	1			1	1	47
1	1	1	16	2003-03-08	2		Linxiang district No.1 middle school	9	3	1	2	2	0	3	1	1	1	1	2	1	2	2	2	2		1	1	41	2	3	2	2	2	2	2	2	2	2	2	2	2	2	2	1			1	1	42
1	1	1	16	2003-06-13	2		Linxiang district No.1 middle school	9	3	1	2	2	0	3	1	1	1	1	2	1	2	2	2	2		1	1	40	2	3	2	2	2	2	2	2	2	2	2	2	2	2	2	1			1	1	38
1	1	1	15	2004-01-08	1		Linxiang district No.1 middle school	9	3	1	1	1	2	4	1	1	1	1	1	2	1	2	2	2		1	1	43	2	3	2	2	2	2	2	2	2	2	2	2	2	2	2	1			1	1	45
1	1	1	15	2004-01-28	2		Linxiang district No.1 middle school	9	3	1	2	2	1	8	1	1	1	1	1	1	1	2	1	2		1	2			0	2	2	2	2	2	2	2	2	2	2	2	2	2	1			1	2
1	1	1	15	2004-06-06	2		Linxiang district No.1 middle school	9	3	1	2	2	0	2	1	1	1	1	2	2	2	2	2	2		1	2		1	2	2	2	2	2	2	2	2	2	2	1	2	2	2	2			1	2
1	1	1	16	2003-04-27	2		Linxiang district No.1 middle school	9	3	1	2	2	0	4	1	1	1	1	2	1	2	2	2	2		1	1	47	2	3	2	2	2	2	2	2	2	2	2	2	2	2	2	1			1	1	39
1	1	1	16	2003-10-25	1		Linxiang district No.1 middle school	9	3	1	2	1	0	3	1	1	1	1	1	2	2	2	2	2		1	2		3	4	2	2	2	2	2	2	2	2	2	2	2	2	1	2	gastropathy		1	2
1	1	1	17	2002-09-26	2		Linxiang district No.1 middle school	9	3	1	2	2	0	2	1	1	1	1	2	2	2	2	2	2		1	1	45	1	2	2	2	2	2	2	2	2	1	2	2	2	2	1	2	gastropathy		1	1	38
1	1	1	16	2003-09-09	1		Linxiang district No.1 middle school	9	3	1	2	2	1	2	1	1	1	1	2	2	2	2	2	2		1	1	44		0	2	2	2	2	2	2	2	2	2	2	2	2	2	1			1	1	40
1	1	1	16	2003-09-14	2		Linxiang district No.1 middle school	9	3	1	2	2	0	1	2	2	2	1	2	2	2	2	2	2		1	1	47	2	3	1	2	2	2	2	2	2	2	2	2	2	2	2	2			1	1	46
1	1	1	17	2002-11-07	2		Linxiang district No.1 middle school	9	3	1	2	2	0	2	1	1	1	1	2	2	2	2	2	2		1	2		2	3	2	2	2	2	2	2	2	2	2	2	2	2	2	1			1	2
1	1	1	15	2004-06-18	2		Linxiang district No.1 middle school	9	3	1	2	2	0	3	1	1	1	1	2	1	2	2	2	2		1	1	44	1	2	2	2	2	2	2	2	2	2	2	2	2	2	2	1			1	1	38
1	1	1	16	2003-06-27	2	0	Linxiang district No.1 middle school	9	3	1	2	2	0	3	1	1	1	1	2	1	2	2	2	2		1	1	46	2	3	2	2	2	2	2	2	2	2	2	2	2	2	1	2	hypotension		1	1	44
1	1	1	15	2003-12-18	2		Linxiang district No.1 middle school	9	3	1	2	2	0	4	1	1	1	1	2	1	2	2	1	2		1	2		2	3	2	2	2	2	2	2	2	2	2	2	2	2	2	1			1	2
1	1	1	15	2004-09-30	1		Linxiang district No.1 middle school	9	3	1	1	2	1	4	1	1	1	1	2	1	2	2	2	2		1	2		3	5	2	2	1	2	2	2	2	2	2	2	2	2	2	2			1	2
1	1	1	15	2004-01-25	2		Linxiang district No.1 middle school	9	3	1	2	1	0	2	2	3	2	2	1	2	2	2	2	2		1	1	40	3	4	2	2	1	1	2	2	2	2	2	2	2	2	2	2			1	1	35
1	1	1	15	2004-03-17	2		Linxiang district No.1 middle school	9	3	1	2	2	0	3	1	1	1	1	2	1	2	2	2	2		1	1	44	1	2	2	2	2	2	2	2	2	2	2	2	2	2	2	1			1	1	37
1	1	1	16	2003-08-18	2		Linxiang district No.1 middle school	9	3	1	2	2	0	3	1	1	1	1	2	1	2	2	2	2		1	1	41	2	3	2	2	2	2	2	2	2	2	2	2	2	2	2	1			1	1	40
1	1	1	14	2004-12-19	2		Linxiang district No.1 middle school	9	3	1	2	2	0	3	1	1	1	1	1	2	2	2	2	2		1	1	42	1	2	2	2	2	2	2	2	2	2	2	1	2	2	2	2			1	1	38
1	1	1	15	2004-02-14	1		Linxiang district No.1 middle school	9	3	1	1	2	0	4	1	1	1	1	1	1	2	2	2	2		1	2		1	2	2	2	2	2	2	2	2	2	2	2	2	2	2	1			1	2
1	1	1	15	2004-09-16	2		Linxiang district No.1 middle school	9	3	1	2	2	0	2	2	2	1	2	1	2	2	2	2	2		1	1	42	1	2	2	2	2	2	2	2	2	2	2	2	2	2	2	1			1	1	39
1	1	1	16	2003-01-22	2		Linxiang district No.1 middle school	9	3	1	2	2	0	6	1	1	1	1	1	1	2	2	2	2		1	1	40	1	2	2	2	2	2	2	2	2	2	2	2	2	2	2	1			1	1	39
1	1	1	16	2003-02-28	2		Linxiang district No.1 middle school	9	3	1	2	2	0	3	2	2	1	2	2	2	2	2	2	2		2																				11	1	2
1	1	1	16	2003-07-22	2		Linxiang district No.1 middle school	9	3	1	2	2	0	3	1	1	1	1	2	1	2	2	2	2		1	1	46	2	3	2	2	2	2	2	2	2	2	2	2	2	2	2	1			1	1	48
1	1	1	16	2003-08-20	1		Linxiang district No.1 middle school	9	3	1	2	1	1	1	2	2	1	2	2	2	2	2	2	2		1	1	60	3	4	2	2	2	2	2	2	2	2	2	1	2	2	2	2			1	1	45
1	1	1	16	2003-08-25	2		Linxiang district No.1 middle school	9	3	1	2	2	0	7	2	3	2	2	1	1	1	2	1	2		1	1	48	1	2	2	2	2	2	2	2	2	2	2	2	2	2	2	1			1	1	43
1	1	1	16	2003-10-28	1		Linxiang district No.1 middle school	9	3	1	2	1	0	3	1	1	1	1	1	2	2	2	2	2		1	1	41	2	3	2	2	2	2	2	2	2	2	2	2	2	2	2	1			1	1	40
1	1	1	16	2003-01-10	2		Linxiang district No.1 middle school	9	3	1	2	2	0	5	1	1	1	1	1	1	2	2	2	2		1	1	40	1	1	2	2	2	2	2	2	2	2	2	2	2	2	2	1			1	1	45
1	1	1	16	2003-08-07	1		Linxiang district No.1 middle school	9	3	1	1	2	0	1	2	3	2	2	2	1	2	2	2	2		1	2		1	2	2	2	2	2	2	2	2	2	2	2	2	2	2	1			1	2
1	1	1	17	2002-02-14	2		Linxiang district No.1 middle school	9	3	1	2	2	0	4	1	1	1	1	2	1	2	2	2	2		1	2		2	3	2	2	2	2	2	2	2	2	2	2	2	2	2	1			1	1	37
1	1	1	16	2003-04-01	2		Linxiang district No.1 middle school	9	3	1	2	2	0	2	1	1	1	1	2	2	2	2	2	2		1	1	58	1	2	2	2	2	2	2	2	2	2	2	2	2	2	2	1			1	1	46
1	1	1	16	2003-11-17	2		Linxiang district No.1 middle school	9	3	1	2	2	0	8	1	1	1	1	1	1	1	1	1	2		1	1	44	2	3	2	2	2	2	2	2	2	2	2	2	2	2	2	1			1	1	38
1	1	1	16	2003-04-18	1		Linxiang district No.1 middle school	9	3	1	1	1	0	2	1	1	1	1	2	2	2	2	2	2		1	1	40	2	3	2	2	2	2	2	2	2	2	2	2	2	2	2	1			1	1	42
1	1	1	15	2004-01-27	1		Linxiang district No.1 middle school	9	3	1	2	1	0	2	1	1	1	1	2	2	2	2	2	2		1	2		1	2	2	2	2	2	2	2	2	2	2	2	2	2	2	1			1	2
1	1	1	13	2005-12-15	2		Mengtuo middle school	10	2	2	1	1	0	3	2	2	1	2	2	2	2	2	2	2		1	2		2	3	2	2	2	2	2	2	2	2	2	2	2	2	2	1			1	2
1	1	1	15	2004-03-16	2		Mengtuo middle school	10	2	3	2	2	0	6	1	1	1	1	1	1	2	2	2	2		1	2		1	2	2	2	2	2	2	2	2	2	2	2	2	2	2	1			1	2
1	1	1	12	2006-12-25	2		Mengtuo middle school	10	2	2	2	2	0	5	1	1	1	1	1	1	2	2	2	2		1	1	38	2	3	2	2	2	2	2	2	2	2	2	2	2	2	2	1			1	1	32
1	1	1	16	2003-10-05	2		Mengtuo middle school	10	2	3	2	2	0	4	1	1	1	1	2	2	1	2	2	2		1	1	54	2	3	2	2	2	2	2	2	2	2	2	2	2	2	1	2	gallbladderlithiasis		1	1	45
1	1	1	15	2004-08-14	2		Mengtuo middle school	10	2	3	2	2	0	3	1	1	1	1	2	1	2	2	2	2		1	1	41	2	3	2	2	1	2	2	2	2	2	2	2	2	2	2	2			1	1	40
1	1	1	15	2004-10-11	2		Mengtuo middle school	10	2	3	2	2	1	6	1	1	1	1	1	1	2	2	1	2		1	1	38	3	4	2	2	2	2	2	2	2	2	2	2	2	2	2	1			1	1	38
1	1	1	15	2004-03-13	2		Mengtuo middle school	10	2	3	2	2	0	4	1	1	1	1	2	1	1	2	2	2		1	1	43	2	3	2	2	2	2	2	2	2	2	2	2	2	2	2	1			1	1	44
1	1	1	14	2005-01-01	2		Mengtuo middle school	10	2	3	2	2	0	6	1	1	1	1	1	1	2	2	2	2		1	1	45	2	3	2	2	2	2	2	2	2	2	2	2	2	2	2	1			1	1	43
1	1	1	15	2004-09-10	2		Mengtuo middle school	10	2	3	2	2	0	6	1	1	1	1	2	1	1	2	2	2		1	1	35	1	2	2	2	2	2	2	2	2	2	2	2	2	2	2	1			1	1	34
1	1	1	14	2005-04-16	2		Mengtuo middle school	10	2	3	2	2	0	3	1	1	1	1	2	2	2	2	2	2		1	2		1	2	2	2	2	2	2	2	2	2	2	2	2	2	1	2			1	2
1	1	1	14	2005-09-15	2		Mengtuo middle school	10	2	2	1	2	0	2	2	2	2	1	2	2	2	2	2	2		1	1	50	2	3	2	2	1	2	2	2	2	2	2	2	2	2	2	2			1	1	45
1	1	1	13	2006-02-15	2		Mengtuo middle school	10	2	2	1	2	0	4	1	1	1	1	2	1	2	2	2	2		1	1	45	2	3	2	2	2	2	2	2	2	2	2	2	2	2	2	1			1	1	43
1	1	1	13	2005-12-31	2		Mengtuo middle school	10	2	2	2	2	0	2	1	1	1	1	2	2	2	2	2	2		1	2		1	2	2	2	2	2	2	1	2	2	2	2	2	2	2	2			1	1	45
1	1	1	14	2005-07-19	2		Mengtuo middle school	10	2	2	2	1	0	2	1	1	1	1	2	2	2	2	2	2		1	2		2	3	2	2	2	2	2	2	2	2	2	2	2	2	2	1			1	2
1	1	1	14	2005-03-08	2		Mengtuo middle school	10	2	2	2	2	0	4	2	2	2	1	1	1	2	2	2	2		1	1	44	1	2	2	2	2	2	2	2	2	2	2	2	2	2	2	1			2
1	1	1	13	2006-02-28	2		Mengtuo middle school	10	2	2	2	2	0	4	1	1	1	1	2	1	2	2	2	2		1	1	45	1	2	2	2	2	2	2	2	2	2	2	2	2	2	2	1			1	1	46
1	1	1	15	2004-08-22	2		Mengtuo middle school	10	2	3	2	2	0	9	1	1	1	1	2	2	2	1	2	2		1	1	42	2	3	2	2	2	2	2	2	2	2	2	2	2	2	2	1			1	1	40
1	1	1	15	2004-03-26	2		Mengtuo middle school	10	2	3	2	2	0	5	1	1	1	1	2	1	2	2	2	2		1	1	46	2	3	2	2	2	2	2	2	2	2	2	2	2	2	2	1			1	1	36
1	1	1	15	2004-11-30	2		Mengtuo middle school	10	2	3	1	2	0	1	2	2	1	2	2	2	2	2	2	2		2																				1	1	1	43
1	1	1	15	2004-11-04	2		Mengtuo middle school	10	2	3	2	2	0	6	1	1	1	1	1	1	2	2	2	2		1	2		1	2	2	2	2	2	2	2	2	2	2	2	2	2	2	1			1	2
1	1	1	15	2004-10-29	2		Mengtuo middle school	10	2	3	2	2	0	3	1	1	1	1	1	2	2	2	2	2		1	1	32	2	3	2	2	2	2	2	2	2	2	2	2	2	2	2	1			1	1	33
1	1	1	15	2004-05-07	2		Mengtuo middle school	10	2	3	2	2	0	5	1	1	1	1	1	1	2	2	2	2		1	1	42	2	3	2	2	2	2	2	2	2	2	2	2	2	2	2	1			1	1	36
1	1	1	15	2004-10-06	2		Mengtuo middle school	10	2	3	2	2	0	2	2	2	2	1	2	2	2	2	2	2		1	2		2	3	2	2	2	2	2	2	2	2	2	2	2	2	2	1			1	2
1	1	1	15	2004-09-14	2		Mengtuo middle school	10	2	3	1	1	0	3	2	3	2	2	1	2	1	2	2	2		1	1	38	1	2	2	2	2	2	2	2	2	2	2	2	2	2	2	1			1	1	39
1	1	1	15	2004-08-27	2		Mengtuo middle school	10	2	3	2	2	0	3	1	1	1	1	2	1	2	2	2	2		1	2		1	2	2	2	2	2	2	2	2	2	2	2	2	2	2	1			1	2
1	1	1	15	2004-02-08	2		Mengtuo middle school	10	2	3	2	2	0	4	2	3	2	2	2	1	1	2	1	2		1	2		2	3	2	2	2	2	2	2	2	2	2	2	2	2	2	1			1	2
1	1	1	15	2003-12-31	2		Mengtuo middle school	10	2	3	2	2	4	3	2	3	2	2	2	2	2	2	2	1		1	2		2	3	2	2	2	2	2	2	2	2	2	2	2	2	2	1			1	2
1	1	1	15	2004-11-20	2		Mengtuo middle school	10	2	3	2	2	0	3	1	1	1	1	2	1	2	2	2	2		1	2		2	3	2	2	2	2	2	2	2	2	2	2	2	2	2	1			1	2
1	1	1	15	2004-07-11	2		Mengtuo middle school	10	2	3	1	2	0	3	1	1	1	1	2	1	2	2	2	2		1	2		2	3	2	2	2	2	2	2	2	2	2	2	2	2	2	1			1	2
1	1	1	14	2005-05-24	2		Mengtuo middle school	10	2	2	2	2	0	3	1	1	1	1	2	1	2	2	2	2		1	1	36	1	2	2	2	2	2	2	2	2	2	2	2	2	2	2	1			1	1	33
1	1	1	13	2005-12-22	2		Mengtuo middle school	10	2	2	1	2	0	2	1	1	1	1	2	2	2	2	2	2		1	1	45	1	2	2	2	2	2	2	2	2	2	2	2	2	2	2	1			1	1	45
1	1	1	14	2005-11-03	2		Mengtuo middle school	10	2	2	1	2	0	4	1	1	1	1	2	1	2	2	2	2		1	1	45	1	2	2	2	1	2	2	2	2	2	2	2	2	2	2	2			1	1	39
1	1	1	13	2005-12-30	2		Mengtuo middle school	10	2	2	2	2	0	5	1	1	1	1	1	1	2	2	2	2		1	1	47	1	2	2	2	2	2	2	2	2	2	2	2	2	2	2	1			1	1	45
1	1	1	13	2005-12-24	2		Mengtuo middle school	10	2	2	2	2	0	4	1	1	1	1	2	1	2	2	2	2		1	2		2	3	2	2	2	2	2	2	2	2	2	2	2	2	2	1			1	2
1	1	1	14	2005-07-01	2		Mengtuo middle school	10	2	1	2	2	0	2	1	1	1	1	2	2	2	2	2	2		1	1	46	2	3	2	2	2	2	2	2	2	2	2	2	2	2	2	1			1	1	36
1	1	1	14	2005-08-17	2		Mengtuo middle school	10	2	2	2	2	0	4	1	1	1	1	1	1	2	2	2	2		1	1	43	1	2	2	2	2	2	2	2	2	2	2	2	2	2	2	1			1	1	39
1	1	1	14	2005-10-27	2		Mengtuo middle school	10	2	2	2	2	0	4	1	1	1	1	2	2	1	2	2	2		1	1	41	1	2	2	2	2	2	2	2	2	2	2	2	2	2	2	1			1	1	40
1	1	1	13	2006-03-20	2		Mengtuo middle school	10	2	2	1	2	0	3	1	1	1	1	2	1	2	2	2	2		1	1	40	2	3	2	2	2	2	2	2	2	2	2	2	2	2	2	1			1	1	41
1	1	1	14	2005-05-25	2		Mengtuo middle school	10	2	2	2	2	0	5	2	2	1	2	1	1	1	2	2	2		1	2		2	3	2	2	2	2	2	2	2	2	2	2	2	2	2	1			1	1	42
1	1	1	14	2005-07-14	2		Mengtuo middle school	10	2	2	2	2	0	2	1	1	1	1	2	2	2	2	2	2		1	1	40	2	3	2	2	2	2	2	2	2	2	2	2	2	2	2	1			1	1	36
1	1	1	13	2006-04-02	2		Mengtuo middle school	10	2	1	2	2	0	5	1	1	1	1	1	1	2	2	2	2		1	1	40	3	4	2	2	2	2	2	2	2	2	2	2	2	2	2	1			1	1	36
1	1	1	14	2005-02-25	2		Mengtuo middle school	10	2	2	2	2	0	4	1	1	1	1	2	1	2	2	2	2		1	1	45		0	2	2	2	2	2	2	2	2	2	2	2	2	2	1			1	2
1	1	1	14	2005-05-15	2		Mengtuo middle school	10	2	2	2	2	0	3	1	1	1	1	2	1	2	2	2	2		1	1	37	2	3	2	2	2	2	2	2	2	2	2	2	2	2	2	1			1	1	35
1	1	1	13	2006-03-01	2		Mengtuo middle school	10	2	2	2	2	0	3	1	1	1	1	2	1	2	2	2	2		1	1	39	1	2	2	2	2	2	2	2	2	2	2	2	2	2	2	1			1	1	37
1	1	1	14	2005-01-01	2		Mengtuo middle school	10	2	2	2	2	1	2	1	1	1	1	2	2	2	2	2	2		1	2		2	3	2	2	1	2	2	2	2	2	2	2	2	2	2	2			1	2
1	1	1	15	2004-07-27	2		Mengtuo middle school	10	2	3	2	2	0	8	2	3	2	2	1	1	1	1	2	2		1	1	33	2	3	2	2	2	2	2	2	2	2	2	2	2	2	2	1			1	1	33
1	1	1	15	2004-09-24	2		Mengtuo middle school	10	2	3	2	2	0	4	1	1	1	1	1	1	2	2	2	2		1	1	43	2	3	2	2	2	2	2	2	2	2	2	2	2	2	2	1			1	2
1	1	1	15	2004-08-20	2		Mengtuo middle school	10	2	3	2	2	0	3	1	1	1	1	2	1	2	2	2	2		1	2		1	2	2	2	2	2	2	2	2	2	2	2	2	2	2	1			1	2
1	1	1	14	2005-10-20	2		Mengtuo middle school	10	2	2	2	2	0	3	1	1	1	1	2	1	2	2	2	2		1	2			0	2	2	2	2	2	2	2	2	2	2	2	2	2	1			1	2
1	1	1	15	2004-03-26	2		Mengtuo middle school	10	2	3	2	2	0	4	1	1	1	1	2	2	2	2	2	2		1	1	46	2	3	2	2	2	2	2	2	2	2	2	2	2	2	2	1			1	1	41
1	1	1	15	2004-02-20	2		Mengtuo middle school	10	2	3	2	2	0	4	1	1	1	1	2	1	2	2	2	2		1	1	40	2	3	2	2	1	2	2	2	2	2	2	2	2	2	2	2			1	1	33
1	1	1	14	2005-07-13	2		Mengtuo middle school	10	2	3	2	2	0	4	1	1	1	1	2	1	2	2	2	2		1	1	44	2	3	2	2	2	2	2	2	2	2	2	2	2	2	1	2	heart disease		1	1	37
1	1	1	16	2003-10-23	2		Mengtuo middle school	10	2	3	2	2	0	3	1	1	1	1	2	1	2	2	2	2		1	2		2	3	2	2	2	2	2	2	2	2	2	2	2	2	2	1			1	2
1	1	1	14	2005-07-30	2		Mengtuo middle school	10	2	2	2	2	0	5	1	1	1	1	2	1	1	2	2	1	Uncle and neighbours	1	1	42	1	2	2	2	2	2	2	2	2	2	2	2	2	2	2	1			1	1	39
1	1	1	14	2005-10-07	2		Mengtuo middle school	10	2	2	2	2	0	3	2	2	2	1	1	2	2	2	2	2		1	1	43	1	2	2	2	2	2	2	2	2	2	2	2	2	2	2	1			1	1	38
1	1	1	13	2005-12-25	2		Mengtuo middle school	10	2	2	2	2	1	3	1	1	1	1	2	1	2	2	2	2		1	1	55	2	3	2	2	2	2	2	2	2	2	2	2	2	2	2	1			1	1	54
1	1	1	14	2005-09-15	2		Mengtuo middle school	10	2	2	1	2	0	4	1	1	1	1	2	1	2	2	2	2		1	2		2	3	2	2	2	2	2	2	2	2	2	2	2	2	2	1			1	2
1	1	1	13	2006-08-24	2		Mengtuo middle school	10	2	1	2	1	0	2	1	1	1	1	2	2	2	2	2	2		1	1	50	2	3	2	2	2	2	2	2	2	2	2	2	2	2	2	1			1	1	49
1	1	1	15	2004-08-06	2		Mengtuo middle school	10	2	3	2	2	0	4	1	1	1	1	2	1	2	2	2	2		1	2		1	2	2	2	2	2	2	2	2	2	2	2	2	2	2	1			1	2
1	1	1	15	2004-09-10	2		Mengtuo middle school	10	2	3	2	2	0	4	1	1	1	1	2	1	2	2	2	2		1	1	42	1	2	2	2	2	2	2	2	2	2	2	2	2	2	2	1			1	2
1	1	1	16	2003-12-04	2		Mengtuo middle school	10	2	3	2	2	0	3	1	1	1	1	1	2	2	2	2	2		1	2			0	2	2	2	2	2	2	2	2	2	2	2	2	2	1			1	2
1	1	1	15	2004-02-23	2		Mengtuo middle school	10	2	3	2	2	0	5	1	1	1	1	1	1	2	2	2	2		1	1	46	2	3	2	2	2	2	2	2	2	2	2	2	2	2	2	1			1	1	42
1	1	1	15	2003-12-22	2		Mengtuo middle school	10	2	3	2	2	0	3	1	1	1	1	2	1	2	2	2	2		1	1	39	1	2	2	2	2	2	2	2	2	2	2	2	2	2	2	1			1	1	40
1	1	1	14	2005-02-18	2		Mengtuo middle school	10	2	3	2	1	0	3	1	1	1	1	2	2	1	2	2	2		1	1	45	2	3	2	2	2	2	2	2	2	2	2	2	2	2	2	1			1	2
1	1	1	13	2006-10-28	2		Mengtuo middle school	10	2	1	2	2	1	5	1	1	1	1	1	1	2	2	2	2		1	1	41	2	3	2	2	2	2	2	2	2	2	2	2	2	2	2	1			1	1	40
1	1	1	13	2006-05-30	2		Mengtuo middle school	10	2	1	2	1	0	3	1	1	1	1	2	1	2	2	2	2		1	1	46	1	2	2	2	2	2	2	1	2	2	2	2	2	2	2	2			1	2
1	1	1	13	2006-11-14	2		Mengtuo middle school	10	2	1	2	2	0	4	2	3	2	2	1	1	2	1	2	2		2																				5	1	2
1	1	1	13	2006-05-18	2		Mengtuo middle school	10	2	1	2	2	0	3	1	1	1	1	2	1	2	2	2	2		1	1	52		0	2	2	2	2	2	2	2	2	2	2	2	2	2	1			1	2
1	1	1	13	2006-07-15	2		Mengtuo middle school	10	2	1	2	2	0	6	1	1	1	1	1	1	2	2	2	2		1	2		1	2	2	2	2	2	2	2	2	2	2	2	2	2	2	1			1	2
1	1	1	15	2004-01-12	2		Mengtuo middle school	10	2	3	1	2	0	3	1	1	1	1	2	1	2	2	2	2		1	2		2	3	2	2	2	2	2	1	2	2	2	2	2	2	2	2			1	2
1	1	1	15	2004-11-17	2		Mengtuo middle school	10	2	3	1	2	0	2	1	1	1	1	2	2	2	2	2	2		1	1	43	2	3	2	2	2	2	2	2	2	2	2	2	2	2	2	1			1	1	43
1	1	1	15	2004-03-28	2		Mengtuo middle school	10	2	3	1	2	0	3	1	1	1	1	2	1	2	2	2	2		1	2		1	2	2	2	2	2	2	2	2	2	2	2	2	2	2	1			1	2
1	1	1	15	2004-10-24	2		Mengtuo middle school	10	2	3	2	2	0	4	1	1	1	1	1	1	2	2	2	2		1	1	43	2	3	2	2	2	2	2	2	2	2	2	2	2	2	2	1			1	1	42
1	1	1	15	2003-12-16	2		Mengtuo middle school	10	2	3	2	2	0	4	1	1	1	1	2	1	2	2	2	2		1	2		1	2	2	2	2	2	2	2	2	2	2	2	2	2	2	1			1	2
1	1	1	13	2006-08-18	2		Mengtuo middle school	10	2	1	2	2	0	4	1	1	1	1	1	1	2	2	2	2		1	1	42	1	2	2	2	2	2	2	2	2	2	2	2	2	2	2	1			1	1	41
1	1	1	12	2007-05-08	2		Mengtuo middle school	10	2	1	2	2	0	3	1	1	1	1	2	1	2	2	2	2		1	2		1	2	2	2	2	2	2	2	2	2	2	2	2	2	2	1			1	2
1	1	1	10	2009-10-03	2		Mengtuo middle school	10	2	1	2	2	2	4	2	2	2	1	2	2	2	2	2	2		1	1	49	1	2	2	2	2	2	2	2	2	2	2	2	2	2	2	1			1	2
1	1	1	13	2006-09-19	2		Mengtuo middle school	10	2	1	2	2	0	3	1	1	1	1	2	1	2	2	2	2		1	1	39	1	2	2	2	2	2	2	2	2	2	2	2	2	2	2	1			1	1	37
1	1	1	15	2004-07-25	2		Mengtuo middle school	10	2	3	2	2	0	3	1	1	1	1	2	2	2	2	2	2		1	1	40	1	2	2	2	2	2	2	2	2	2	2	2	2	2	2	1			1	1	40
1	1	1	15	2004-08-08	2		Mengtuo middle school	10	2	3	2	2	0	4	1	1	1	1	1	1	2	2	2	2		1	2		1	2	2	2	2	2	2	2	2	2	2	2	2	2	1	2	waist injury		1	2
1	1	1	15	2004-08-20	2		Mengtuo middle school	10	2	3	2	2	0	7	1	1	1	1	1	1	2	1	2	2		1	2		1	2	2	2	2	2	2	2	2	2	2	2	2	2	2	1			1	2
1	1	1	14	2005-08-30	1	0	Lincang ethnic middle school	8	2	2	1	1	0	4	1	1	1	1	1	2	2	2	2	2		1	1	42	3	5	2	2	2	2	2	2	2	2	2	2	2	2	2	1			1	1	40
1	1	1	14	2005-04-04	2		Lincang ethnic middle school	8	2	2	2	2	1	5	1	1	1	1	1	1	2	2	2	2		1	1	45	1	2	2	2	2	2	2	2	2	2	2	2	2	2	2	1			1	1	42
1	1	1	15	2004-01-14	2		Lincang ethnic middle school	8	3	1	2	1	0	4	1	1	1	1	1	2	2	2	2	2		1	1	45	1	1	2	2	2	2	2	2	2	2	2	2	2	2	2	1			1	1	45
1	1	1	16	2003-03-03	2		Lincang ethnic middle school	8	3	1	2	2	0	3	1	1	1	1	2	1	2	2	2	2		1	1	49	1	2	2	2	2	2	2	2	2	2	2	1	2	2	2	2			1	1	47
1	1	1	16	2003-05-23	2	0	Lincang ethnic middle school	8	3	1	2	2	0	5	1	1	1	1	1	1	2	2	2	2		1	1	42	1	2	2	2	2	2	2	2	2	2	2	2	2	2	2	1			1	1	41
1	1	1	13	2006-02-24	2		Lincang ethnic middle school	8	2	2	2	2	1	1	2	2	1	2	2	2	2	2	2	2		1	1	56	2	3	2	2	2	2	2	2	2	2	2	2	2	2	2	1			1	1	56
1	1	1	17	2002-09-18	1	0	Lincang ethnic middle school	8	3	1	2	1	0	2	1	1	1	1	2	2	2	2	2	2		1	1	45	3	5	2	2	2	2	2	2	2	2	2	2	2	2	2	1			1	1	43
1	1	1	13	2005-12-27	1	0	Lincang ethnic middle school	8	2	2	2	2	0	2	2	2	1	2	2	1	2	2	2	2		1	1	43	3	4	2	2	2	2	2	2	2	2	2	2	2	2	2	1			1	1	41
1	1	1	13	2006-07-02	1		Lincang ethnic middle school	8	2	2	1	2	0	3	1	1	1	1	2	1	2	2	2	2		1	1	44	3	5	2	2	2	2	2	2	2	2	2	2	2	2	2	1			1	1	37
1	1	1	14	2005-11-15	2		Lincang ethnic middle school	8	2	2	2	2	0	7	1	1	1	1	1	1	2	2	2	2		1	1	42	3	4	2	2	2	2	2	2	2	2	2	2	2	2	2	1			1	1	38
1	1	1	13	2006-07-15	1	0	Lincang ethnic middle school	8	2	2	2	2	1	5	1	1	1	1	2	1	2	2	2	2		1	2		1	2	2	2	2	1	2	2	2	2	2	2	2	2	1	2	psoriasis		1	2
1	1	1	16	2003-09-27	2		Lincang ethnic middle school	8	3	1	2	2	0	4	1	1	1	1	1	2	2	2	2	2		1	1	45	2	3	2	2	2	2	2	2	2	2	2	2	2	2	2	1			1	1	45
1	1	1	16	2003-01-02	2		Lincang ethnic middle school	8	3	1	2	2	0	5	1	1	1	1	1	1	2	2	2	2		1	1	41	1	1	2	2	2	2	2	2	2	2	2	2	2	2	2	1			1	1	36
1	1	1	13	2006-02-13	1	0	Lincang ethnic middle school	8	2	2	1	1	1	4	1	1	1	1	1	2	2	2	2	2		1	2		3	4	2	2	1	2	2	2	2	2	2	2	2	2	2	2			1	2
1	1	1	13	2006-07-14	2		Lincang ethnic middle school	8	2	1	1	1	1	6	2	2	2	1	2	2	1	1	2	2		1	1	36	1	2	2	2	2	2	2	1	2	2	2	2	2	2	2	2			1	1	35
1	1	1	13	2006-05-10	2	0	Lincang ethnic middle school	8	2	2	2	2	0	5	1	1	1	1	1	2	2	2	2	2		1	2		1	2	2	2	2	2	2	2	2	2	2	2	2	2	2	1			1	2
1	1	1	15	2004-07-05	1		Lincang ethnic middle school	8	3	1	2	2	0	3	1	1	1	1	2	1	2	2	2	2		1	1	40	3	4	2	2	2	2	2	2	2	2	2	2	2	2	1	2	uarthritis		1	1	35
1	1	1	14	2005-04-19	2		Lincang ethnic middle school	8	2	2	2	2	0	3	1	1	1	1	2	1	2	2	2	2		1	1	39	1	2	2	2	2	2	2	2	2	2	2	2	2	2	1	2			1	1	32
1	1	1	16	2003-07-12	2		Lincang ethnic middle school	8	3	1	2	2	1	2	1	1	1	1	2	2	2	2	2	2		1	2		1	2	2	2	2	2	2	2	2	2	2	2	2	2	2	1			1	2
1	1	1	16	2003-01-26	1	0	Lincang ethnic middle school	8	3	1	2	1	0	2	1	1	1	1	2	2	2	2	2	2		1	1	47	3	5	2	2	2	2	2	2	2	2	2	2	2	2	2	1			1	1	46
1	1	1	16	2003-05-07	2		Lincang ethnic middle school	8	3	1	2	1	1	2	1	1	1	1	2	2	2	2	2	2		1	1	46	3	4	2	2	2	2	2	2	2	2	2	1	2	2	1	2			1	2
1	1	1	14	2004-12-11	1	0	Lincang ethnic middle school	8	3	1	2	2	2	5	1	1	1	1	1	1	2	2	2	2		1	1	41	3	4	2	2	2	2	2	2	2	2	2	2	2	2	2	1			1	1	37
1	1	1	16	2003-12-01	2	0	Lincang ethnic middle school	8	3	1	2	1	0	1	2	2	1	2	2	2	2	2	2	2		1	2			0	2	2	2	2	2	2	2	2	2	2	2	2	2	1			1	1	39
1	1	1	17	2002-03-12	2		Lincang ethnic middle school	8	3	1	2	1	2	2	1	1	1	1	2	2	2	2	2	2		1	1	38	1	2	2	2	2	2	2	2	2	2	2	2	2	2	2	1			1	1	35
1	1	1	14	2005-11-28	2		Lincang ethnic middle school	8	2	2	2	2	0	4	1	1	1	1	2	1	2	2	1	2		1	1	42	1	2	2	2	2	2	2	2	2	2	2	2	2	2	2	1			1	1	37
1	1	1	13	2006-03-02	2		Lincang ethnic middle school	8	2	2	2	1	0	2	2	3	2	2	1	2	2	2	2	2		1	1	37	1	2	2	2	2	2	2	2	2	2	2	1	2	2	1	2			1	1	34
1	1	1	14	2005-10-06	1	0	Lincang ethnic middle school	8	2	2	2	1	0	3	1	1	1	1	1	2	2	2	2	2		1	1	42	1	2	2	2	2	2	2	2	2	2	2	2	2	2	2	1			1	1	38
1	1	1	14	2005-08-03	2		Lincang ethnic middle school	8	2	2	2	2	0	4	1	1	1	1	2	1	2	1	2	2		1	1	43	1	1	2	2	2	2	2	2	2	2	2	2	2	2	2	1			1	1	42
1	1	1	15	2004-04-29	2		Lincang ethnic middle school	8	3	1	2	2	1	0	2	3	2	2	2	2	2	2	2	2		1	1	44	2	3	2	2	2	2	1	1	2	2	2	2	2	2	2	2			1	1	43
1	1	1	15	2004-08-26	2		Lincang ethnic middle school	8	2	2	2	2	0	4	1	1	1	1	1	1	2	2	2	2		1	1	43	2	3	2	2	2	2	2	2	2	2	2	2	2	2	2	1			1	1	41
1	1	1	14	2005-07-09	2	0	Lincang ethnic middle school	8	2	2	1	2	0	2	1	1	1	1	2	2	2	2	2	2		1	1	45	2	3	2	2	2	2	2	2	2	2	2	2	2	2	2	1			1	1	42
1	1	1	13	2006-05-01	2		Lincang ethnic middle school	8	2	2	2	2	0	2	2	3	2	2	1	2	2	2	2	2		1	1	38	2	3	2	2	2	2	2	2	2	2	2	2	2	2	2	1			1	1	37
1	1	1	13	2006-02-02	1		Lincang ethnic middle school	8	2	2	2	1	0	2	2	2	1	2	1	2	2	2	2	2		1	1	41	3	5	2	2	1	2	2	2	2	2	2	2	2	2	2	2			1	1	39
1	1	1	13	2005-12-17	1	0	Lincang ethnic middle school	8	2	2	1	2	0	4	1	1	1	1	1	2	2	2	2	2		1	2		3	4	2	2	2	2	2	2	2	2	2	2	2	2	2	1			1	2
1	1	1	16	2003-04-01	2	0	Lincang ethnic middle school	8	3	1	2	2	1	4	1	1	1	1	2	1	2	2	2	2		1	1	43	1	2	2	2	2	2	2	2	2	2	2	1	2	2	2	2			1	1	45
1	1	1	13	2005-12-27	1	0	Lincang ethnic middle school	8	2	2	2	1	1	2	1	1	1	1	2	2	2	2	2	2		1	1	40	3	4	2	2	2	2	2	2	2	2	2	2	2	2	2	1			1	1	42
1	1	1	14	2005-10-18	1	0	Lincang ethnic middle school	8	2	2	2	2	0	2	1	1	1	1	2	2	2	2	2	2		1	2		3	4	2	2	2	2	2	2	2	2	2	2	2	2	2	1			1	2
1	1	1	14	2005-08-22	2		Lincang ethnic middle school	8	2	2	2	2	0	3	1	1	1	1	2	1	2	2	2	2		1	1	44	1	2	2	2	2	2	2	2	2	2	2	2	2	2	2	1			1	1	42
1	1	1	16	2003-05-17	2		Lincang ethnic middle school	8	3	1	2	2	0	3	1	1	1	1	2	1	2	2	2	2		1	1	43	2	3	2	2	2	2	2	2	2	2	2	2	2	2	2	1			1	1	40
1	1	1	16	2002-12-24	2		Lincang ethnic middle school	8	3	1	2	2	0	3	1	1	1	1	2	1	2	2	2	2		1	1	50	3	4	2	2	1	2	2	2	2	2	2	2	2	2	2	2			1	1	45
1	1	1	14	2005-12-07	2		Lincang ethnic middle school	8	2	2	2	1	0	1	2	2	1	2	2	2	2	2	2	2		1	2			0	2	2	2	2	2	2	2	2	2	2	2	2	2	1			1	1	39
1	1	1	14	2005-10-04	1	0	Lincang ethnic middle school	8	2	2	2	2	0	3	2	2	1	2	1	1	2	2	2	2		1	2		3	4	2	2	2	2	2	2	2	2	2	2	2	2	2	1			1	2
1	1	1	17	2002-07-02	2		Lincang ethnic middle school	8	3	1	2	2	0	2	1	1	1	1	2	2	2	2	2	2		1	1	50	2	3	2	2	2	2	2	2	2	2	2	2	2	2	2	1			1	1	45
1	1	1	16	2003-05-30	2	0	Lincang ethnic middle school	8	3	1	2	2	2	1	2	3	2	2	2	1	2	2	2	2		1	2		3	4	2	2	2	2	2	2	2	2	2	2	2	2	2	1			1	1	38
1	1	1	16	2003-04-02	1	0	Lincang ethnic middle school	8	3	1	2	1	0	4	2	2	1	2	1	2	2	2	2	2		1	2		2	3	2	2	2	2	2	2	2	2	2	2	2	2	2	1			1	2
1	1	1	14	2005-06-14	2	0	Lincang ethnic middle school	8	2	2	2	2	0	3	2	3	2	2	1	1	1	2	2	2		1	1	39	1	2	2	2	2	2	2	2	2	2	2	2	2	2	2	1			1	1	37
1	1	1	13	2006-05-15	1		Lincang ethnic middle school	8	2	2	2	1	0	2	1	1	1	1	2	2	2	2	2	2		1	2		3	5	2	2	1	2	2	2	2	2	2	2	2	2	2	2			1	2
1	1	1	13	2006-04-26	2	0	Lincang ethnic middle school	8	2	2	2	2	0	5	1	1	1	1	1	1	2	2	2	2		1	2			0	2	2	2	2	2	2	2	2	2	2	2	2	2	1			1	2
1	1	1	14	2005-10-03	2		Lincang ethnic middle school	8	2	2	2	2	1	5	1	1	1	1	1	1	2	2	2	2		1	1	36	2	3	2	2	2	2	2	2	2	2	2	2	2	2	2	1			1	1	36
1	1	1	14	2005-04-06	2		Lincang ethnic middle school	8	3	1	2	2	0	4	1	1	1	1	2	1	1	2	2	2		1	1	43	1	1	2	1	2	2	2	2	2	2	2	2	2	2	2	2			1	1	38
1	1	1	16	2003-02-08	2	0	Lincang ethnic middle school	8	3	1	2	2	2	3	1	1	1	1	1	2	2	2	2	2		1	2		2	3	2	2	2	2	2	2	2	2	2	2	2	2	2	1			1	2
1	1	1	11	2008-09-13	2	0	Nanping primary school	1	1	5	1	2	0	4	1	1	1	1	1	1	2	2	2	2		1	1	49	1	2	2	2	2	2	2	2	2	2	2	2	2	2	2	1			1	1	39
1	1	1	10	2009-01-03	1	0	Nanping primary school	1	1	5	2	1	0	3	1	1	1	1	1	2	2	2	2	2		1	1	43	3	5	2	2	2	2	2	2	2	2	2	2	2	2	2	1			1	1	35
1	1	1	10	2009-07-28	2	0	Nanping primary school	1	1	5	1	2	0	3	1	1	1	1	2	1	2	2	2	2		1	2		1	2	2	2	2	2	2	2	2	2	2	1	2	2	2	2			1	2
1	1	1	10	2008-12-23	1	0	Nanping primary school	1	1	5	1	1	0	2	1	1	1	1	2	2	2	2	2	2		1	1	36		0	2	2	2	2	2	2	2	2	2	2	2	2	2	1			1	1	31
1	1	1	11	2008-10-08	1	0	Nanping primary school	1	1	5	1	2	0	5	1	1	1	1	1	1	2	2	2	2		1	1	40	3	4	2	2	2	2	2	2	2	2	2	2	2	2	2	1			1	1	34
1	1	1	10	2009-07-16	1		Nanping primary school	1	1	5	1	2	0	9	1	1	1	1	2	1	1	2	2	2		1	1	36	3	5	2	2	2	2	2	2	2	2	2	2	2	2	2	1			1	1	33
1	1	1	10	2008-12-17	1	0	Nanping primary school	1	1	5	1	2	0	2	2	2	2	1	1	2	2	2	2	2		1	1	38	2	3	2	2	2	2	2	2	2	2	2	2	2	2	2	1			1	1	39
1	1	1	10	2009-03-05	1	0	Nanping primary school	1	1	5	1	2	0	3	1	1	1	1	2	1	2	2	2	2		1	2			0	2	2	2	2	2	2	2	2	2	2	2	2	2	1			1	2
1	1	1	10	2009-01-18	1	0	Nanping primary school	1	1	5	1	1	0	4	1	1	1	1	1	2	2	2	2	2		1	1	37	2	3	2	2	2	2	2	2	2	2	2	2	2	2	2	1			1	1	38
1	1	1	11	2008-08-16	1	0	Nanping primary school	1	1	5	1	1	0	1	2	2	1	2	2	2	2	2	2	2		1	2		3	5	2	2	2	2	2	2	2	2	2	2	2	2	2	1			1	2
1	1	1	11	2008-12-05	1	0	Nanping primary school	1	1	5	1	1	0	4	2	2	1	2	1	2	2	2	2	1	Grandfather's brother	1	2			0	2	2	2	2	2	2	2	2	2	2	2	2	2	1			1	1	37
1	1	1	11	2008-10-28	1	0	Nanping primary school	1	1	5	1	2	1	3	1	1	1	1	2	1	2	2	2	2		1	1	39	2	3	2	2	2	2	2	2	2	2	2	2	2	2	2	1			1	1	37
1	1	1	11	2008-09-10	1	0	Nanping primary school	1	1	5	1	2	1	4	1	1	1	1	1	1	2	2	2	2		1	2			0	2	2	2	2	2	2	2	2	2	2	2	2	1	2	cancer		1	2
1	1	1	10	2009-08-08	2	0	Nanping primary school	1	1	5	1	2	0	3	1	1	1	1	2	1	2	2	2	2		1	1	36	2	3	2	2	2	2	2	2	2	2	2	2	2	2	2	1			1	1	35
1	1	1	11	2008-10-09	1	0	Nanping primary school	1	1	5	1	2	0	3	2	2	1	2	2	1	2	2	2	2		1	1	38	2	3	2	2	2	2	2	2	2	2	2	2	2	2	2	1			1	1	36
1	1	1	10	2009-07-20	1	0	Nanping primary school	1	1	5	1	1	0	2	1	1	1	1	2	2	2	2	2	2		1	1	45	3	4	2	2	1	2	2	2	2	2	2	2	2	2	2	2			1	1	45
1	1	1	10	2009-01-05	2	0	Nanping primary school	1	1	5	1	2	1	5	1	1	1	1	1	1	2	2	2	2		1	1	38	3	4	2	2	2	2	2	2	2	2	2	2	2	2	2	1			1	1	43
1	1	1	10	2009-04-18	2	0	Nanping primary school	1	1	5	1	1	0	3	1	1	1	1	2	1	2	2	2	2		1	1	32		0	2	2	2	2	2	2	2	2	2	2	2	2	2	1			1	1	30
1	1	1	11	2008-11-28	1	0	Nanping primary school	1	1	5	1	2	0	5	1	1	1	1	2	1	2	2	2	1	Aunt	1	1	40	2	3	2	2	2	2	2	2	2	2	2	2	2	2	2	1			1	1	39
1	1	1	10	2009-07-17	2	0	Nanping primary school	1	1	5	1	2	0	2	2	2	1	2	2	1	2	2	2	2		1	2		3	4	2	2	2	2	2	2	2	2	2	2	2	2	2	1			1	2
1	1	1	10	2009-01-01	2	0	Nanping primary school	1	1	5	1	2	0	5	1	1	1	1	2	1	2	2	2	2		1	2		2	3	2	2	2	1	2	2	2	2	2	2	2	2	2	2			1	2
1	1	1	10	2009-06-24	1	0	Nanping primary school	1	1	5	1	1	0	7	1	1	1	1	2	2	1	1	2	2		1	2		3	4	2	2	2	2	2	2	2	2	2	2	2	2	2	1			1	2
1	1	1	10	2009-01-18	1	0	Nanping primary school	1	1	5	1	2	0	4	1	1	1	1	1	2	2	2	2	2		1	2		2	3	2	2	2	2	2	2	2	2	2	2	2	2	2	1			1	2
1	1	1	10	2009-11-08	1	0	Nanping primary school	1	1	5	1	1	0	2	1	1	1	1	2	2	2	2	2	2		1	1	49	2	3	2	2	1	2	2	2	2	2	2	2	2	2	2	2			1	1	51
1	1	1	10	2009-06-09	2	0	Nanping primary school	1	1	5	1	2	0	3	1	1	1	1	2	1	2	2	2	2		1	1	50	1	2	2	2	2	2	2	2	2	2	2	2	2	2	2	1			1	1	46
1	1	1	11	2008-09-21	1	0	Nanping primary school	1	1	5	1	2	0	2	2	3	2	2	1	1	2	2	2	2		1	1	41	2	3	2	2	2	2	2	2	2	2	2	2	2	2	2	1			1	1	35
1	1	1	10	2008-12-24	2	0	Nanping primary school	1	1	5	1	2	0	4	1	1	1	1	1	1	2	2	2	2		1	1	32	3	4	2	2	2	2	2	2	2	2	2	1	2	2	2	2			1	1	35
1	1	1	11	2008-03-15	1	0	Nanping primary school	1	1	5	1	2	0	3	1	1	1	1	2	1	2	2	2	2		1	1	42	2	3	2	2	2	2	2	2	2	2	2	2	2	2	2	1			1	1	39
1	1	1	11	2008-08-25	1	0	Nanping primary school	1	1	5	1	2	0	3	1	1	1	1	2	1	2	2	2	2		1	1	41	3	5	2	2	2	2	2	2	2	2	2	2	2	2	2	1			1	1	37
1	1	1	11	2008-02-01	1	0	Nanping primary school	1	1	5	1	2	0	2	1	1	1	1	2	2	2	2	2	2		1	1	48	2	3	2	2	2	2	2	2	2	2	2	2	2	2	2	1			1	1	48
1	1	1	10	2009-03-02	1	0	Nanping primary school	1	1	5	1	1	0	4	1	1	1	1	1	1	2	2	2	2		1	1	41	2	3	2	2	2	2	2	2	2	2	2	2	2	2	2	1			1	1	39
1	1	1	10	2009-01-12	1	0	Nanping primary school	1	1	5	1	2	0	3	1	1	1	1	2	1	2	2	2	2		1	1	39	3	4	2	2	2	2	2	2	2	2	2	2	2	2	2	1			1	2
1	1	1	10	2008-12-29	1	0	Nanping primary school	1	1	5	1	2	0	4	1	1	1	1	1	1	2	2	2	2		1	2		3	4	2	2	2	2	2	2	2	2	2	2	2	2	2	1			1	2
1	1	1	10	2008-12-31	1	0	Nanping primary school	1	1	5	1	2	1	5	1	1	1	1	1	1	2	1	2	2		1	2			0	2	2	2	2	2	2	2	2	2	2	2	2	2	1			1	2
1	1	1	10	2009-07-13	1	0	Nanping primary school	1	1	5	1	1	0	4	1	1	1	1	1	2	2	2	2	2		1	1	40	3	5	2	2	2	2	2	2	2	2	2	2	2	2	2	1			1	1	38
1	1	1	10	2008-12-16	1	0	Nanping primary school	1	1	5	1	1	0	3	2	2	1	2	1	2	2	2	2	2		1	1	35	3	5	2	2	2	2	2	2	2	2	2	2	2	2	2	1			1	1	33
1	1	1	10	2009-02-13	1	0	Nanping primary school	1	1	5	1	2	0	3	1	1	1	1	2	1	2	2	2	2		1	1	38	3	4	2	2	2	2	2	2	2	2	2	2	2	2	2	1			1	1	38
1	1	1	10	2009-05-20	1	0	Nanping primary school	1	1	5	1	2	0	3	1	1	1	1	2	1	2	2	2	2		1	1	38	3	4	2	2	2	2	2	2	2	2	2	2	2	2	2	1			1	1	37
1	1	1	11	2008-11-21	1	0	Nanping primary school	1	1	5	2	2	1	3	1	1	1	1	2	1	2	2	2	2		1	2			0	2	2	2	2	2	2	2	2	2	2	2	2	2	1			1	2
1	1	1	10	2009-12-03	1	0	Nanping primary school	1	1	5	1	2	1	1	2	2	1	2	2	2	2	2	2	2		1	1	36	3	4	2	2	2	2	2	2	2	2	2	2	2	2	2	1			1	1	34
1	1	1	11	2008-10-01	1	0	Nanping primary school	1	1	5	1	2	0	5	1	1	1	1	1	1	2	2	2	2		1	2		1	2	2	2	2	2	2	2	2	2	2	2	2	2	2	1			1	2
1	1	1	11	2008-06-14	1	0	Nanping primary school	1	1	5	1	2	0	3	1	1	1	1	2	1	2	2	2	2		1	1	32	2	3	2	2	2	2	2	2	2	2	2	2	2	2	2	1			1	1	46
1	1	1	11	2008-10-01	1	0	Nanping primary school	1	1	5	1	2	0	3	1	1	1	1	2	1	2	2	2	2		1	1	40	2	3	2	2	2	2	2	2	2	2	2	2	2	2	2	1			1	1	39
1	1	1	11	2008-11-25	1		Nanping primary school	1	1	5	1	1	0	3	1	1	1	1	1	2	2	2	2	2		1	1	40	3	5	2	2	2	2	2	2	2	2	2	2	2	2	2	1			1	1	38
1	1	1	11	2008-11-10	2	0	Nanping primary school	1	1	5	1	1	0	2	1	1	1	1	2	2	2	2	2	2		1	1	45	3	4	2	2	2	2	2	2	2	2	2	2	2	2	2	1			1	1	36
1	1	1	10	2009-06-10	2	0	Nanping primary school	1	1	5	1	2	0	5	1	1	1	1	2	1	2	2	2	2		1	1	43	2	3	2	2	2	2	2	2	2	2	2	2	2	2	2	1			1	1	34
1	1	1	10	2008-12-15	1	0	Nanping primary school	1	1	5	1	2	1	4	1	1	1	1	1	2	2	2	2	2		1	2		1	2	2	2	2	2	2	2	2	2	2	2	2	2	2	1			1	2
1	1	1	10	2009-05-02	1	0	Nanping primary school	1	1	5	1	2	0	5	1	1	1	1	2	1	1	2	2	2		1	2		3	4	2	2	2	2	2	2	2	2	2	2	2	2	2	1			1	2
1	1	1	11	2008-09-28	1	0	Nanping primary school	1	1	5	1	1	0	2	2	2	1	2	1	2	2	2	2	2		1	1	37		0	2	2	2	2	2	2	2	2	2	2	2	2	2	1			1	1	34
1	1	1	10	2009-04-08	2	0	Nanping primary school	1	1	5	1	2	0	4	1	1	1	1	1	1	2	2	2	2		1	2		3	4	2	2	2	2	2	2	2	2	2	2	2	2	2	1			1	1	35
1	1	1	10	2009-06-25	2	0	Nanping primary school	1	1	5	1	2	0	2	1	1	1	1	2	2	2	2	2	2		1	1	41	1	2	2	2	2	2	2	2	2	2	2	2	2	2	2	1			1	1	40
1	1	1	10	2009-05-15	1	0	Nanping primary school	1	1	5	1	1	0	2	1	1	1	1	2	2	2	2	2	2		1	1	43	3	5	2	2	2	2	2	2	2	2	2	2	2	2	2	1			1	1	41
1	1	1	10	2009-08-21	1	0	Nanping primary school	1	1	5	1	1	0	2	1	1	1	1	2	2	2	2	2	2		1	1	41	2	3	2	2	2	2	2	2	2	2	2	2	2	2	2	1			1	1	36
1	1	1	10	2009-02-14	2	0	Nanping primary school	1	1	5	1	1	0	4	2	2	1	2	2	2	1	1	1	2		1	2		2	3	2	2	2	2	2	2	2	2	2	2	2	2	2	1			1	2
1	1	1	10	2009-04-06	2	0	Nanping primary school	1	1	5	1	2	0	6	1	1	1	1	1	1	2	2	2	2		1	2			0	2	2	2	2	2	2	2	2	2	2	2	2	2	1			1	1	31
1	1	1	11	2008-02-08	1	0	Nanping primary school	1	1	5	1	1	0	3	2	2	2	1	1	2	2	2	2	2		1	2		3	4	2	2	2	2	2	2	2	2	2	2	2	2	2	1			1	2
1	1	1	10	2009-06-11	1	0	Nanping primary school	1	1	5	1	1	0	2	1	1	1	1	2	2	2	2	2	2		1	1	43	3	4	2	2	2	2	2	2	2	2	2	2	2	2	2	1			1	1	33
1	1	1	11	2008-06-05	2	0	Nanping primary school	1	1	5	1	2	0	3	1	1	1	1	2	1	2	2	2	2		1	1	40	1	2	2	2	2	2	2	2	2	2	2	2	2	2	2	1			1	1	38
1	1	1	10	2009-04-01	1	0	Nanping primary school	1	1	5	1	2	1	3	1	1	1	1	2	1	2	2	2	2		1	1	40	2	3	2	2	2	2	2	2	2	2	2	2	2	2	2	1			1	1	37
1	1	1	11	2008-02-01	2	0	Nanping primary school	1	1	5	1	2	0	3	1	1	1	1	1	2	2	2	2	2		1	2		2	3	2	2	2	2	2	2	2	2	2	2	2	2	2	1			1	1	42
1	1	1	10	2009-05-01	2		Nanping primary school	1	1	5	1	2	0	5	1	1	1	1	1	1	2	2	2	2		1	1	45	1	2	2	2	2	2	2	2	2	2	2	2	2	2	2	1			1	1	40
1	1	1	10	2009-04-14	1	0	Nanping primary school	1	1	5	1	2	0	3	1	1	1	1	2	1	2	2	2	2		1	2		2	3	2	2	2	2	2	2	2	2	2	2	2	2	2	1			1	2
1	1	1	11	2008-11-23	1	0	Nanping primary school	1	1	5	1	1	0	2	1	1	1	1	2	2	2	2	2	2		1	1	40	3	5	2	2	1	1	2	2	2	2	2	2	2	2	2	2			1	1	35
1	1	1	10	2009-05-08	1	0	Nanping primary school	1	1	5	1	1	0	9	1	1	1	1	1	2	1	1	1	2		1	1	44	3	4	2	2	2	2	2	2	2	2	2	2	2	2	2	1			1	1	41
1	1	1	10	2008-12-27	1		Nanping primary school	1	1	5	1	2	0	5	1	1	1	1	1	1	2	2	2	2		1	2			0	2	2	2	2	2	2	2	2	2	2	2	2	2	1			1	2
1	1	1	10	2009-01-03	1	0	Nanping primary school	1	1	5	1	2	0	4	1	1	1	1	1	1	2	2	2	2		1	1	37		0	2	2	2	2	2	2	2	2	2	2	2	2	2	1			1	1	30
1	1	1	11	2008-02-03	1	0	Nanping primary school	1	1	5	1	2	0	3	1	1	1	1	2	1	2	2	2	2		1	1	34	2	3	2	2	2	2	2	2	2	2	2	2	2	2	2	1			1	1	32
1	1	1	11	2008-11-27	1	0	Nanping primary school	1	1	5	1	1	0	4	1	1	1	1	1	2	2	2	2	2		1	2		3	4	2	2	2	2	2	2	2	2	2	2	2	2	2	1			1	2
1	1	1	10	2009-01-05	1	0	Nanping primary school	1	1	5	1	2	0	5	1	1	1	1	1	1	1	2	2	2		1	1	51	3	4	2	2	2	2	2	2	2	2	2	2	2	2	2	1			1	1	48
1	1	1	11	2008-09-16	1		Nanping primary school	1	1	5	1	2	0	3	1	1	1	1	2	1	2	2	2	2		1	1	40	2	3	2	2	2	2	2	2	2	2	2	2	2	2	2	1			1	1	37
1	1	1	11	2008-09-08	1	0	Nanping primary school	1	1	5	1	2	0	3	1	1	1	1	2	1	2	2	2	2		1	1	38	2	3	2	2	2	2	2	2	2	2	2	2	2	2	2	1			1	1	36
1	1	1	11	2008-05-07	1	0	Nanping primary school	1	1	5	1	1	1	3	1	1	1	1	1	2	2	2	2	2		1	2		2	3	2	2	2	2	2	2	2	2	2	2	2	2	2	1			1	2
1	1	1	11	2008-09-07	1	0	Nanping primary school	1	1	5	1	2	0	5	1	1	1	1	1	1	2	2	2	2		1	2			0	2	2	1	1	2	2	2	2	2	2	2	2	2	2			1	2
1	1	1	11	2008-10-11	1	0	Nanping primary school	1	1	5	1	2	0	3	1	1	1	1	2	1	2	2	2	2		1	2		3	4	2	2	2	2	2	2	2	2	2	2	2	2	2	1			1	2
1	1	1	10	2009-06-25	1	0	Nanping primary school	1	1	5	1	2	0	5	1	1	1	1	1	2	2	2	2	2		1	1	52	2	3	2	2	2	2	2	2	2	2	2	2	2	1	2	2			1	1	49
1	1	1	11	2008-11-22	1	0	Nanping primary school	1	1	5	1	2	0	2	1	1	1	1	2	2	2	2	2	2		1	1	40	3	4	2	2	2	1	2	2	2	2	2	2	2	2	2	2			1	1	39
1	1	1	10	2009-02-15	2	0	Nanping primary school	1	1	5	1	2	1	3	1	1	1	1	2	1	2	2	2	2		1	1	32	1	2	2	2	2	2	2	2	2	2	2	2	2	2	2	1			1	1	32
1	1	1	10	2009-03-30	1	0	Nanping primary school	1	1	5	1	2	0	4	2	2	1	2	2	1	2	1	2	2		1	1	34	3	4	2	2	2	2	2	2	2	2	2	2	2	2	2	1			1	1	33
1	1	1	11	2008-12-09	1	0	Nanping primary school	1	1	5	1	2	0	4	1	1	1	1	1	2	2	2	2	2		1	1	40		0	2	2	2	2	2	2	2	2	2	2	2	2	2	1			1	1	39
1	1	1	11	2008-03-07	1	0	Nanping primary school	1	1	5	1	2	1	5	1	1	1	1	1	1	2	2	2	2		1	1	40	1	2	2	2	2	2	2	2	2	2	2	2	2	2	2	1			1	1	36
1	1	1	10	2009-06-06	2		Nanping primary school	1	1	5	1	2	0	4	1	1	1	1	2	1	2	2	2	2		1	1	41	2	3	2	2	2	2	2	2	2	2	2	2	2	2	2	1			1	1	38
1	1	1	10	2009-02-03	1	0	Nanping primary school	1	1	5	1	2	0	2	1	1	1	1	2	2	2	2	2	2		1	2		3	5	2	2	2	2	2	2	2	2	2	2	2	2	2	1			1	2
1	1	1	11	2008-02-26	2	0	Nanping primary school	1	1	5	1	2	0	3	1	1	1	1	2	1	2	2	2	2		1	1	31	1	2	2	2	2	2	2	2	2	2	2	2	2	2	2	1			1	1	30
1	1	1	11	2008-07-08	1	0	Nanping primary school	1	1	5	1	2	0	7	2	2	1	2	1	1	2	2	1	2		1	1	36	2	3	2	2	2	2	2	2	2	2	2	2	2	2	2	1			1	1	34
1	1	1	11	2008-07-15	1	0	Nanping primary school	1	1	5	2	2	0	4	1	1	1	1	1	1	2	2	2	2		1	2			0	2	2	2	2	2	2	2	2	2	2	2	2	2	1			1	2
1	1	1	11	2008-10-09	2	0	Qianjin primary school	2	1	5	1	2	0	4	1	1	1	1	2	1	2	2	2	2		1	1	46	2	3	2	2	1	2	2	2	2	2	2	2	2	2	2	2			1	1	53
1	1	1	10	2009-01-01	1	0	Qianjin primary school	2	1	5	1	1	0	2	1	1	1	1	2	2	2	2	2	2		1	1	35	3	4	2	2	1	2	2	2	2	2	2	2	2	2	2	2			1	1	35
1	1	1	11	2008-12-05	1	0	Qianjin primary school	2	1	5	1	2	1	3	1	1	1	1	2	1	2	2	2	2		1	1	50	1	2	2	2	2	2	2	2	2	2	2	2	2	2	2	1			1	2
1	1	1	11	2008-08-11	1	0	Qianjin primary school	2	1	5	1	2	1	4	1	1	1	1	1	1	2	2	2	2		1	1	38	2	3	2	2	2	2	2	2	2	2	2	2	2	2	2	1			1	1	37
1	1	1	10	2009-03-09	1	0	Qianjin primary school	2	1	5	1	2	0	3	1	1	1	1	2	1	2	2	2	2		1	1	50	1	2	2	2	2	2	2	2	2	2	2	2	2	2	2	1			1	1	47
1	1	1	10	2009-06-19	1	0	Qianjin primary school	2	1	5	1	2	0	5	1	1	1	1	2	1	2	2	1	2		1	1	39	3	5	2	2	2	2	2	2	2	2	2	2	2	2	2	1			1	1	37
1	1	1	10	2009-01-21	1	0	Qianjin primary school	2	1	5	1	2	1	2	1	1	1	1	2	2	2	2	2	2		1	2		3	5	2	2	2	2	2	2	2	2	2	2	2	2	2	1			1	2
1	1	1	10	2009-10-26	1	0	Qianjin primary school	2	1	5	1	1	0	2	2	2	1	2	1	2	2	2	2	2		1	2		1	1	2	2	2	2	2	2	2	2	2	2	2	2	1	2	unknown		1	1	31
1	1	1	10	2009-03-12	2	0	Qianjin primary school	2	1	5	1	2	0	3	1	1	1	1	2	1	2	2	2	2		1	2			0	2	2	2	2	2	2	2	2	2	2	2	2	2	1			1	2
1	1	1	10	2009-04-18	2	0	Qianjin primary school	2	1	5	1	2	0	2	1	1	1	1	2	2	2	2	2	2		1	1	37	2	3	2	2	2	2	2	2	2	2	2	2	2	2	2	1			1	1	39
1	1	1	11	2008-09-18	2	0	Qianjin primary school	2	1	6	1	2	0	3	1	1	1	1	2	1	2	2	2	2		1	1	41	1	2	2	2	2	2	2	2	2	2	2	2	2	2	2	1			1	1	39
1	1	1	11	2008-07-06	1	0	Qianjin primary school	2	1	6	1	2	0	1	2	2	2	1	2	2	2	2	2	2		1	1	31	2	3	2	2	2	2	2	2	2	2	2	2	2	2	2	1			1	1	31
1	1	1	11	2008-06-19	1	0	Qianjin primary school	2	1	6	1	1	0	2	1	1	1	1	2	2	2	2	2	2		1	2		2	3	2	2	2	2	2	2	2	2	2	2	2	2	2	1			1	2
1	1	1	11	2008-01-04	2	0	Qianjin primary school	2	1	6	1	1	1	2	2	2	1	2	1	2	2	2	2	2		1	1	35	2	3	2	2	2	2	2	2	2	2	2	2	2	2	2	1			1	1	33
1	1	1	11	2008-04-02	2	0	Qianjin primary school	2	1	6	1	2	1	2	1	1	1	1	2	2	2	2	2	2		1	1	34	1	2	2	2	2	2	2	2	2	2	2	2	2	2	2	1			1	1	33
1	1	1	12	2007-08-01	1	0	Qianjin primary school	2	1	6	1	2	0	4	1	1	1	1	1	1	2	2	2	2		1	1	56	2	3	2	2	2	2	2	2	2	2	2	2	2	2	2	1			1	1	47
1	1	1	11	2008-03-17	1	0	Qianjin primary school	2	1	6	1	2	0	5	1	1	1	1	1	1	2	2	2	2		1	2			0	2	2	2	2	2	2	2	2	2	2	2	2	2	1			1	2
1	1	1	11	2008-03-03	1	0	Qianjin primary school	2	1	6	1	2	0	3	1	1	1	1	2	1	2	2	2	2		1	2		1	2	2	2	2	2	2	2	2	2	2	2	2	2	2	1			1	2
1	1	1	11	2008-04-19	1	0	Qianjin primary school	2	1	5	1	2	1	4	2	3	2	2	1	1	2	2	1	2		1	1	37	3	4	2	2	2	2	2	2	2	2	2	2	2	2	2	1			1	2
1	1	1	11	2008-02-23	1	0	Qianjin primary school	2	1	6	1	2	0	3	1	1	1	1	2	1	2	2	2	2		1	2		2	3	2	2	2	2	2	2	2	2	2	2	2	2	2	1			1	2
1	1	1	11	2008-06-22	2		Qianjin primary school	2	1	6	1	1	0	2	2	3	2	2	1	2	2	2	2	2		2																				2	1	1	32
1	1	1	11	2008-08-08	2	0	Qianjin primary school	2	1	5	1	2	0	6	1	1	1	1	2	1	2	1	2	2		1	1	36	2	3	2	2	2	2	2	2	2	2	2	2	2	2	2	1			1	1	37
1	1	1	12	2007-10-25	1	0	Qianjin primary school	2	1	6	1	2	0	6	1	1	1	1	2	1	2	1	2	2		1	2			0	2	2	2	2	2	2	2	2	2	2	2	2	2	1			1	2
1	1	1	12	2007-10-28	1	0	Qianjin primary school	2	1	6	1	2	0	5	1	1	1	1	1	1	2	2	2	2		1	1	31	2	3	2	2	2	2	2	2	2	2	2	2	2	2	2	1			1	2
1	1	1	11	2008-09-05	1	0	Qianjin primary school	2	1	6	1	2	1	3	1	1	1	1	2	1	2	2	2	2		1	1	34	3	4	2	2	2	2	2	2	2	2	2	2	2	2	2	1			1	1	32
1	1	1	12	2007-09-15	1	0	Qianjin primary school	2	1	6	1	2	1	1	2	2	2	1	2	2	2	2	2	2		1	2		2	3	2	2	2	2	2	2	2	2	2	2	2	2	2	1			1	2
1	1	1	12	2007-10-01	1	0	Qianjin primary school	2	1	6	1	2	0	2	1	1	1	1	2	2	2	2	2	2		1	2		1	2	2	2	2	2	2	2	2	2	2	2	2	2	2	1			1	2
1	1	1	11	2008-06-19	1	0	Qianjin primary school	2	1	6	1	2	0	3	1	1	1	1	1	2	2	2	2	2		1	1	38	2	3	2	2	2	2	2	2	2	2	2	2	2	2	2	1			1	1	42
1	1	1	14	2005-01-01	1	0	Qianjin primary school	2	1	6	1	2	2	4	1	1	1	1	2	1	2	2	2	2		1	2		1	2	2	2	2	2	2	2	2	2	2	2	2	2	2	1			1	2
1	1	1	16	2003-03-22	1	0	Qianjin primary school	2	1	6	1	2	2	2	2	2	1	2	2	1	2	2	2	2		1	1	55	2	3	2	2	2	2	2	2	2	2	2	2	2	2	2	1			1	1	40
1	1	1	12	2007-06-16	1	0	Qianjin primary school	2	1	6	1	2	0	3	1	1	1	1	2	1	2	2	2	2		1	1	46	1	2	2	2	2	2	2	2	2	2	2	2	2	2	2	1			1	2
1	1	1	11	2008-03-05	1	0	Qianjin primary school	2	1	6	1	2	0	3	1	1	1	1	2	1	2	2	2	2		1	1	45	1	2	2	2	2	2	2	2	2	2	2	2	2	2	2	1			1	1	44
1	1	1	10	2009-07-24	2	0	Qianjin primary school	2	1	5	1	2	0	1	2	2	1	2	2	2	2	2	2	2		2																				6	1	1	31
1	1	1	11	2008-07-12	1	0	Qianjin primary school	2	1	5	1	2	0	2	1	1	1	1	2	2	2	2	2	2		1	1	40		0	2	2	2	2	2	2	2	2	2	2	2	2	2	1			1	2
1	1	1	12	2007-11-15	2	0	Qianjin primary school	2	1	6	1	1	0	2	1	1	1	1	2	2	2	2	2	2		1	1	41	2	3	2	2	2	1	2	2	2	2	2	2	2	2	2	2			1	1	37
1	1	1	12	2007-11-21	1	0	Qianjin primary school	2	1	6	1	1	1	5	1	1	1	1	1	1	2	2	2	2		1	1	38	3	5	2	2	2	2	2	2	2	2	2	2	2	2	2	1			1	1	38
1	1	1	10	2009-04-16	1		Qianjin primary school	2	1	5	1	2	0	4	1	1	1	1	2	1	2	2	2	2		1	1	36	2	3	2	2	2	2	2	2	2	2	2	2	2	2	2	1			1	1	34
1	1	1	11	2008-08-25	2	0	Qianjin primary school	2	1	5	1	1	0	3	1	1	1	1	2	1	2	2	2	2		1	1	36	1	2	2	2	2	2	2	2	2	2	2	2	2	2	2	1			1	1	32
1	1	1	11	2008-10-24	2	0	Qianjin primary school	2	1	5	1	2	0	2	1	1	1	1	2	2	2	2	2	2		1	2			0	2	2	2	2	2	2	2	2	2	2	2	2	2	1			1	2
1	1	1	13	2006-01-01	1	0	Qianjin primary school	2	1	5	1	2	0	4	1	1	1	1	1	1	2	2	2	2		1	2		1	2	2	2	2	2	2	2	2	2	2	2	2	2	2	1			1	2
1	1	1	11	2008-08-04	1	0	Qianjin primary school	2	1	5	1	2	2	3	1	1	1	1	2	1	2	2	2	2		1	2		2	3	2	2	2	2	2	2	2	2	2	2	2	2	2	1			1	2
1	1	1	12	2007-10-18	1	0	Qianjin primary school	2	1	5	1	2	0	4	1	1	1	1	2	1	2	2	2	2		1	1	41	2	3	2	2	2	2	2	2	2	2	2	2	2	2	2	1			1	1	36
1	1	1	11	2008-09-14	1	0	Qianjin primary school	2	1	5	1	2	1	2	2	3	2	2	1	2	1	2	2	2		1	2		1	2	2	2	2	2	2	2	2	2	2	2	2	2	2	1			1	2
1	1	1	17	2002-09-08	1	0	Qianjin primary school	2	1	5	1	2	0	7	2	2	2	1	1	2	2	1	2	2		1	1	42		0	2	2	2	2	2	2	2	2	2	2	2	2	2	1			1	2
1	1	1	11	2008-11-16	1	0	Qianjin primary school	2	1	5	1	2	0	7	1	1	1	1	1	1	1	2	1	2		1	1	41	2	3	2	2	2	2	2	2	2	2	2	2	2	2	2	1			1	1	34
1	1	1	10	2009-03-18	1	0	Qianjin primary school	2	1	5	1	2	0	4	1	1	1	1	2	2	2	1	2	2		1	2			0	2	2	2	2	2	2	2	2	2	2	2	2	2	1			1	2
1	1	1	10	2009-06-12	2	0	Qianjin primary school	2	1	5	1	1	1	2	1	1	1	1	2	2	2	2	2	2		1	2		1	2	2	2	2	2	2	2	2	2	2	2	2	2	2	1			1	2
1	1	1	12	2007-10-21	2	0	Qianjin primary school	2	1	5	1	2	1	2	2	3	2	2	1	1	2	2	2	2		1	1	41	1	2	2	2	2	2	2	2	2	2	2	2	2	2	2	1			1	1	40
1	1	1	10	2009-03-09	2	0	Qianjin primary school	2	1	5	1	1	0	2	1	1	1	1	2	2	2	2	2	2		1	1	34	2	3	2	2	2	2	2	2	2	2	2	2	2	2	2	1			1	1	29
1	1	1	11	2008-01-24	1		Qianjin primary school	2	1	5	1	2	0	9	2	2	1	2	2	1	1	2	1	2		1	2			0	2	2	2	2	2	2	2	2	2	1	2	2	2	2			1	1	45
1	1	1	10	2009-01-31	2	0	Qianjin primary school	2	1	5	1	2	0	4	1	1	1	1	2	1	2	2	2	2		1	1	53		0	2	2	2	2	2	2	2	2	2	2	2	2	2	1			1	2
1	1	1	10	2009-04-30	2	0	Qianjin primary school	2	1	5	1	2	0	3	1	1	1	1	2	1	2	2	2	2		1	1	47	1	2	2	2	2	2	2	2	2	2	2	2	2	2	2	1			1	2
1	1	1	11	2008-09-09	1	0	Qianjin primary school	2	1	5	1	2	0	5	2	3	2	2	1	1	2	2	2	2		1	2		1	2	2	2	2	2	2	2	2	2	2	2	2	2	2	1			1	2
1	1	1	11	2008-03-01	1	0	Qianjin primary school	2	1	5	1	2	1	2	2	2	1	2	2	2	2	2	1	2		1	1	50	1	1	2	2	2	2	2	2	2	2	2	2	2	2	2	1			1	1	45
1	1	1	10	2009-09-15	1		Qianjin primary school	2	1	5	1	2	1	4	1	1	1	1	2	1	2	2	2	2		1	1	35	3	4	2	2	2	2	2	2	2	2	2	2	2	2	2	1			1	1	30
1	1	1	10	2009-07-05	2	0	Qianjin primary school	2	1	5	1	2	0	2	2	2	1	2	2	1	2	2	2	2		1	1	29	1	2	2	2	2	2	2	2	2	2	2	2	2	2	2	1			1	1	30
1	1	1	10	2009-05-24	1	0	Qianjin primary school	2	1	5	1	2	0	6	1	1	1	1	2	1	1	1	2	2		1	2		2	3	2	2	2	2	2	2	2	2	2	2	2	2	2	1			1	1	48
1	1	1	15	2004-06-22	2		Xincun middle school	11	2	3	2	2	0	2	2	3	2	2	1	2	2	2	2	2		1	1	46	2	3	2	2	2	2	2	1	2	2	2	2	2	2	2	2			1	1	42
1	1	1	14	2005-03-07	1		Xincun middle school	11	2	3	2	1	0	6	2	2	2	1	2	2	1	1	2	2		1	2		2	3	2	2	2	2	2	2	2	2	2	2	2	2	2	1
1	1	1	14	2005-03-17	2		Xincun middle school	11	2	2	2	2	0	4	1	1	1	1	1	1	2	2	2	2		1	2		2	3	2	2	2	2	2	2	2	2	2	2	2	2	2	1			1	2
1	1	1	13	2006-07-28	2		Xincun middle school	11	2	2	2	2	1	3	2	3	2	2	1	2	2	2	2	2		1	1	44	1	1	1	2	2	2	2	2	2	2	2	2	2	2	2	2			1	2
1	1	1	13	2006-01-24	2		Xincun middle school	11	2	2	2	2	0	6	1	1	1	1	1	1	2	1	1	2		1	2		2	3	2	2	2	2	2	2	2	2	2	2	2	2	2	1			1	2
1	1	1	14	2005-08-01	2		Xincun middle school	11	2	2	2	2	0	4	1	1	1	1	1	2	2	2	2	2		1	1	41	1	2	2	2	2	2	2	2	2	2	2	2	2	2	2	1			1	1	42
1	1	1	13	2006-06-13	2		Xincun middle school	11	2	2	2	2	0	5	1	1	1	1	1	1	2	2	2	2		1	1	39	2	3	2	2	2	2	2	2	2	2	2	2	2	2	2	1			1	1	37
1	1	1	14	2005-11-04	2		Xincun middle school	11	2	2	2	2	0	4	1	1	1	1	1	2	2	2	2	2		1	1	52	2	3	2	2	2	2	2	2	2	2	2	2	2	2	2	1			1	1	50
1	1	1	14	2005-05-01	2		Xincun middle school	11	2	2	2	2	0	4	1	1	1	1	1	1	2	2	2	2		1	1	43	1	1	2	2	2	2	2	2	2	2	2	2	2	2	2	1			1	1	42
1	1	1	15	2004-12-08	2		Xincun middle school	11	2	3	2	2	0	3	1	1	1	1	2	1	2	2	2	2		1	1	38	3	4	2	2	2	2	2	2	2	2	2	2	2	2	2	1			1	2
1	1	1	15	2004-01-04	2		Xincun middle school	11	2	3	2	2	0	3	1	1	1	1	2	1	2	2	2	2		1	1	45	1	2	2	2	2	2	2	2	2	2	2	1	2	2	2	2			1	1	44
1	1	1	16	2003-03-28	2		Xincun middle school	11	2	3	2	2	0	2	1	1	1	1	2	2	2	2	2	2		1	2			0	2	2	2	2	2	2	2	2	2	2	2	2	2	1			1	2
1	1	1	15	2004-05-14	2		Xincun middle school	11	2	3	2	2	0	2	1	1	1	1	2	2	2	2	2	2		1	1	42	1	2	2	2	2	2	2	2	2	2	2	2	2	2	2	1			1	1	41
1	1	1	14	2005-12-05	2		Xincun middle school	11	2	2	2	1	1	3	1	1	1	1	1	2	2	2	2	2		1	2			0	2	2	2	2	2	2	2	2	2	2	2	2	2	1			1	1	39
1	1	1	15	2004-11-26	2		Xincun middle school	11	2	3	2	2	1	3	1	1	1	1	2	1	2	2	2	2		1	2		1	2	2	2	2	2	2	2	2	2	2	2	2	2	2	1			1	2
1	1	1	10	2009-08-27	2		Xincun middle school	11	2	2	2	1	0	2	1	1	1	1	2	2	2	2	2	2		1	1	60	1	2	2	2	2	2	2	2	2	2	2	2	2	2	2	1			1	1	50
1	1	1	15	2004-10-22	2		Xincun middle school	11	2	2	2	2	0	4	1	1	1	1	2	1	2	2	2	2		1	1	42	1	2	2	2	2	2	2	2	2	2	2	2	2	2	2	1			1	1	38
1	1	1	14	2004-12-25	2		Xincun middle school	11	2	3	2	2	0	3	1	1	1	1	2	1	2	2	2	2		1	1	42	2	3	2	2	2	2	2	2	2	2	2	2	2	2	2	1			1	1	39
1	1	1	14	2005-02-08	2		Xincun middle school	11	2	2	2	2	0	3	1	1	1	1	1	2	2	2	2	2		1	2		2	3	2	2	2	2	2	2	2	2	2	2	2	2	2	1			1	2
1	1	1	12	2007-07-05	2		Xincun middle school	11	2	1	2	2	0	3	2	3	2	2	2	2	1	2	2	2		1	1	32	2	3	2	2	1	2	2	2	2	2	2	2	2	2	2	2			1	2
1	1	1	14	2005-01-18	2		Xincun middle school	11	2	2	2	2	0	3	1	1	1	1	2	2	1	2	2	2		1	1	42	1	2	2	2	2	2	2	2	2	2	2	2	2	2	2	1			1	1	49
1	1	1	14	2005-08-27	2		Xincun middle school	11	2	3	2	2	0	7	1	1	1	1	1	1	1	1	2	2		1	2		2	3	2	2	2	2	2	2	2	2	2	2	2	2	2	1			1	2
1	1	1	14	2005-01-25	2		Xincun middle school	11	2	2	2	2	0	4	1	1	1	1	1	1	2	2	2	2		1	1	43	2	3	2	2	1	2	2	2	2	2	2	2	2	2	2	2			1	1	42
1	1	1	15	2004-11-17	2		Xincun middle school	11	2	2	2	1	0	4	1	1	1	1	1	2	2	2	2	2		1	1	43	1	1	2	2	2	1	2	2	2	2	2	2	2	2	2	2			1	1	40
1	1	1	15	2004-11-12	2		Xincun middle school	11	2	3	2	2	0	3	1	1	1	1	2	1	2	2	2	2		1	1	40	2	3	2	2	2	2	2	2	2	2	2	2	2	2	2	1			1	1	38
1	1	1	15	2004-01-31	2		Xincun middle school	11	2	3	2	2	0	4	1	1	1	1	2	1	2	2	2	2		1	1	39	2	3	2	2	2	2	2	2	2	2	2	2	2	2	2	1			1	1	37
1	1	1	15	2004-01-13	2		Xincun middle school	11	2	3	2	2	0	4	1	1	1	1	2	1	2	2	2	2		1	1	51	1	2	2	2	1	2	2	2	2	2	2	2	2	2	2	2			1	1	48
1	1	1	14	2005-06-10	2		Xincun middle school	11	2	2	2	2	0	5	1	1	1	1	2	1	2	1	2	2		1	1	43	2	3	2	2	2	2	2	2	2	2	2	2	2	2	2	1			1	1	41
1	1	1	14	2005-10-12	2		Xincun middle school	11	2	2	2	2	0	2	1	1	1	1	2	2	2	2	2	2		1	2		2	3	2	2	2	2	2	2	2	2	2	2	2	2	2	1			1	2
1	1	1	16	2003-06-03	2		Xincun middle school	11	2	3	2	2	0	5	1	1	1	1	2	1	2	2	2	2		1	2		1	2	2	2	2	2	2	2	2	2	2	2	2	2	2	1			1	2
1	1	1	13	2006-02-16	2		Xincun middle school	11	2	2	2	2	0	5	1	1	1	1	1	1	2	2	2	2		1	1	41	2	3	2	2	2	2	2	2	2	2	2	2	2	2	2	1			1	1	46
1	1	1	15	2004-10-03	2		Xincun middle school	11	2	2	2	2	1	4	1	1	1	1	1	1	2	2	2	2		1	1	43	1	2	2	2	2	2	2	2	2	2	2	2	2	2	2	1			1	1	42
1	1	1	15	2004-11-23	2		Xincun middle school	11	2	2	2	2	0	2	1	1	1	1	2	2	2	2	2	2		1	2		1	2	2	2	2	2	2	2	2	2	2	2	2	2	1	2			1	2
1	1	1	14	2005-10-18	2		Xincun middle school	11	2	2	1	2	0	3	1	1	1	1	2	1	2	2	2	2		1	1	50	1	2	2	2	2	2	2	2	2	2	2	2	2	2	2	1			1	1	49
1	1	1	15	2004-08-24	2		Xincun middle school	11	2	2	2	2	2	4	2	3	2	2	1	2	2	2	1	2		1	2		1	2	2	2	2	2	2	1	2	2	2	2	2	2	2	2			1	2
1	1	1	15	2004-06-19	2		Xincun middle school	11	2	2	2	2	0	4	1	1	1	1	2	1	2	2	2	2		1	1	45	1	2	2	2	2	2	2	2	2	2	2	2	2	2	2	1			1	1	43
1	1	1	13	2006-10-18	2		Xincun middle school	11	2	1	2	2	0	3	1	1	1	1	2	1	2	2	2	2		1	2		2	3	2	2	2	2	2	2	2	2	2	2	2	2	2	1			1	2
1	1	1	15	2004-05-24	2		Xincun middle school	11	2	3	2	2	1	2	1	1	1	1	2	2	2	2	2	2		1	2		1	2	2	2	2	2	2	2	2	2	2	2	2	2	2	1			1	2
1	1	1	14	2005-07-14	2		Xincun middle school	11	2	2	2	2	0	3	1	1	1	1	2	1	2	2	2	2		1	1	42	2	3	2	2	1	2	2	2	2	2	2	2	2	2	2	2			1	1	40
1	1	1	15	2004-10-01	2		Xincun middle school	11	2	3	2	2	1	4	1	1	1	1	1	1	2	2	2	2		1	1	42	2	3	2	2	1	2	2	2	2	2	2	2	2	2	2	2			1	1	43
1	1	1	14	2005-03-18	2		Xincun middle school	11	2	2	2	2	0	4	1	1	1	1	1	1	2	2	2	2		1	2		1	2	2	2	2	2	2	2	2	2	2	2	2	2	2	1			1	2
1	1	1	14	2005-01-17	2		Xincun middle school	11	2	2	2	2	0	4	1	1	1	1	1	2	1	2	2	2		1	1	40	2	3	2	2	2	2	2	2	2	2	2	2	2	2	2	1			1	1	41
1	1	1	12	2007-07-05	2		Xincun middle school	11	2	1	2	2	0	5	2	2	1	2	1	1	2	2	2	2		2																				13	1	1	36
1	1	1	15	2004-03-28	2		Xincun middle school	11	2	3	2	2	0	2	2	2	2	1	1	2	2	2	2	2		1	1	53	1	2	2	2	2	2	2	2	2	2	2	2	2	2	2	1			1	1	45
1	1	1	15	2004-04-04	2		Xincun middle school	11	2	3	2	2	0	3	1	1	1	1	2	1	2	2	2	2		1	1	52	1	2	2	2	2	2	2	2	2	2	2	2	2	2	2	1			1	1	48
1	1	1	14	2005-06-11	2		Xincun middle school	11	2	2	2	2	0	4	1	1	1	1	1	1	2	2	2	2		1	1	44	1	2	2	2	2	2	2	2	2	2	2	2	2	2	2	1			1	1	44
1	1	1	14	2005-08-27	2		Xincun middle school	11	2	2	2	2	0	6	1	1	1	1	1	1	2	2	2	2		1	1	48	2	3	2	2	2	2	2	2	2	2	2	2	2	2	2	1			1	1	37
1	1	1	14	2005-08-20	2		Xincun middle school	11	2	2	2	2	0	2	2	3	2	2	1	1	2	2	2	2		1	2		1	2	2	2	2	2	2	2	2	2	2	2	2	2	2	1			1	1	33
1	1	1	14	2005-05-16	2		Xincun middle school	11	2	2	2	2	0	4	1	1	1	1	2	1	2	2	2	2		1	2		1	2	2	2	2	2	2	2	2	2	2	2	2	2	2	1			1	2
1	1	1	16	2003-01-24	2		Xincun middle school	11	2	3	2	2	0	3	1	1	1	1	2	1	2	2	2	2		1	1	40	1	2	2	2	2	2	2	2	2	2	2	2	2	2	1	2			1	1	40
1	1	1	15	2004-04-16	2		Xincun middle school	11	2	3	2	2	0	3	1	1	1	1	2	1	2	2	2	2		1	1	58	2	3	2	2	2	2	2	2	2	2	2	2	2	2	1	2			1	1	50
1	1	1	15	2004-02-10	2		Xincun middle school	11	2	2	2	2	0	3	1	1	1	1	2	1	2	2	2	2		1	1	43	1	2	2	2	2	2	2	2	2	2	2	2	2	2	2	1			1	1	37
1	1	1	14	2005-07-18	2		Xincun middle school	11	2	2	2	2	0	4	2	2	2	1	1	1	2	2	2	2		1	2		2	3	2	2	2	2	2	2	2	2	2	2	2	2	2	1			1	2
1	1	1	16	2003-10-23	2		Xincun middle school	11	2	3	2	2	0	4	1	1	1	1	1	1	2	2	2	2		1	1	58	1	2	2	2	2	2	2	2	2	2	2	2	2	2	1	2	unknown		1	2
1	1	1	15	2004-08-06	2		Xincun middle school	11	2	3	2	2	0	3	1	1	1	1	2	1	2	2	2	2		1	1	42	1	2	2	2	2	2	2	2	2	2	2	2	2	2	2	1			1	1	40
1	1	1	15	2004-10-17	2		Xincun middle school	11	2	3	2	2	0	3	1	1	1	1	2	1	2	2	2	2		1	2		2	3	2	2	2	2	2	2	2	2	2	2	2	2	2	1			1	2
1	1	1	15	2004-06-11	2		Xincun middle school	11	2	2	2	2	0	3	1	1	1	1	2	1	2	2	2	2		1	1	53	1	2	2	2	1	2	2	2	2	2	2	2	2	2	2	2			1	1	48
1	1	1	14	2005-08-26	2		Xincun middle school	11	2	2	2	2	0	2	2	3	2	2	1	2	2	2	2	2		1	2		2	3	2	2	2	2	2	2	2	2	2	2	2	2	2	1			1	1	38
1	1	1	16	2003-08-30	2		Xincun middle school	11	2	3	2	2	0	1	2	2	2	1	2	2	2	2	2	2		1	1	50	1	2	2	2	2	2	2	2	2	2	2	2	2	2	2	1			1	1	53
1	1	1	10	2009-10-11	2	0	Zhongshan primary school	3	1	5	1	2	0	4	1	1	1	1	1	1	2	2	2	2		1	2		1	2	2	2	2	2	2	2	2	2	2	2	2	2	2	1			1	2
1	1	1	10	2008-12-22	2	0	Zhongshan primary school	3	1	5	1	2	0	3	2	2	2	1	1	1	2	2	2	2		1	2		1	2	2	2	2	2	2	2	2	2	2	2	2	2	2	1			1	2
1	1	1	11	2008-03-13	2	0	Zhongshan primary school	3	1	5	1	2	0	7	1	1	1	1	1	1	2	2	2	2		1	2		1	2	2	2	2	2	2	2	2	2	2	2	2	2	2	1			1	2
1	1	1	12	2007-10-08	2	0	Zhongshan primary school	3	1	6	1	2	0	4	1	1	1	1	2	1	2	2	2	2		1	2		2	3	2	2	2	2	2	2	2	2	2	2	2	2	2	1			1	1	30
1	1	1	11	2008-02-06	2	0	Zhongshan primary school	3	1	6	2	2	1	3	1	1	1	1	2	1	2	2	2	2		1	1	49	1	2	2	2	2	2	2	1	2	2	2	2	2	2	2	2			1	2
1	1	1	12	2007-09-11	2	0	Zhongshan primary school	3	1	6	1	1	0	2	1	1	1	1	2	2	2	2	2	2		1	1	46	2	3	2	2	2	2	2	2	2	2	2	2	2	2	2	1			1	1	41
1	1	1	11	2008-05-25	2	0	Zhongshan primary school	3	1	6	1	2	0	3	2	2	1	2	1	1	2	2	2	2		2																				11	1	1	35
1	1	1	11	2008-07-17	2	0	Zhongshan primary school	3	1	6	1	2	0	6	1	1	1	1	1	1	2	2	2	2		1	1	50	1	2	2	2	2	2	2	2	2	2	2	2	2	2	2	1			1	1	54
1	1	1	11	2008-12-04	2	0	Zhongshan primary school	3	1	5	1	2	0	5	1	1	1	1	1	1	2	2	2	2		1	2		2	3	2	2	2	2	2	2	2	2	2	2	2	2	2	1			1	2
1	1	1	11	2008-08-13	2	0	Zhongshan primary school	3	1	6	1	2	1	4	1	1	1	1	2	1	2	2	2	2		1	2			0	2	2	2	2	2	2	2	2	2	2	2	2	2	1			1	2
1	1	1	12	2007-09-29	2	0	Zhongshan primary school	3	1	6	2	1	0	3	1	1	1	1	1	2	2	2	2	2		1	2		1	2	2	2	2	2	2	2	2	2	2	2	2	2	2	1			1	2
1	1	1	12	2007-10-04	2	0	Zhongshan primary school	3	1	6	1	2	0	4	1	1	1	1	2	1	2	2	2	2		1	2		1	2	2	2	2	2	2	2	2	2	2	2	2	2	2	1			1	1	45
1	1	1	11	2008-02-14	1	0	Changzheng primary school	5	1	6	1	2	0	1	2	2	1	2	2	2	2	2	2	2		1	2		2	3	2	2	2	2	2	2	2	2	2	2	2	2	2	1			1	2
1	1	1	12	2007-08-03	1		Changzheng primary school	5	1	6	1	1	1	2	1	1	1	1	2	2	2	2	2	2		1	2		1	2	2	2	2	2	2	2	2	2	2	2	2	2	2	1			1	2
1	1	1	11	2008-02-15	1		Changzheng primary school	5	1	6	1	1	0	6	1	1	1	1	2	2	1	1	2	2		1	1	40	3	4	2	2	1	2	2	2	2	2	2	2	2	2	2	2			1	2
1	1	1	12	2007-09-17	1	0	Changzheng primary school	5	1	6	1	1	0	4	1	1	1	1	1	2	2	2	2	2		1	1	36	3	4	2	2	1	2	2	2	2	2	2	2	2	2	2	2			1	1	34
1	1	1	12	2007-09-13	1		Changzheng primary school	5	1	6	1	2	0	4	1	1	1	1	1	2	2	2	2	2		1	1	36	1	2	2	2	2	2	2	1	2	2	2	2	2	2	2	2			1	1	35
1	1	1	11	2008-06-04	2	0	Changzheng primary school	5	1	6	1	2	0	5	1	1	1	1	2	2	1	1	2	1	Sister-in-lawSister-in-law	1	2		1	2	2	2	2	2	2	2	2	2	2	2	2	2	2	1			1	2
1	1	1	13	2006-12-10	1	0	Changzheng primary school	5	1	6	1	2	0	5	1	1	1	1	2	2	1	2	2	2		1	2		1	2	2	2	2	2	2	2	2	2	2	2	2	2	2	1			1	2
1	1	1	11	2008-07-13	1	0	Changzheng primary school	5	1	6	1	2	0	6	1	1	1	1	2	1	2	1	2	2		1	1	39	1	2	2	2	2	2	2	2	2	2	2	2	2	2	2	1			1	1	38
1	1	1	12	2007-09-04	1	0	Changzheng primary school	5	1	6	1	2	0	2	2	2	1	2	2	2	1	2	2	2		2																				11	1	1	55
1	1	1	11	2008-07-11	1		Changzheng primary school	5	1	6	1	1	0	5	1	1	1	1	1	2	1	2	2	2		1	1	33	2	3	2	2	2	2	2	2	2	2	2	2	2	2	2	1
1	1	1	11	2008-07-21	1	0	Changzheng primary school	5	1	6	1	2	0	2	1	1	1	1	2	2	2	2	2	2		1	2			0	2	2	2	2	2	2	2	2	2	2	2	2	2	1			1	2
1	1	1	11	2008-08-30	1		Changzheng primary school	5	1	6	1	2	0	3	2	2	1	2	1	1	2	2	2	2		1	1	35	2	3	2	2	2	2	2	2	2	2	2	2	2	2	2	1			1	1	34
1	1	1	10	2009-01-31	1	0	Changzheng primary school	5	1	5	1	2	0	7	1	1	1	1	1	1	2	2	2	2		1	1	41	3	4	2	2	2	2	2	2	2	2	2	2	2	2	2	1			1	1	40
1	1	1	10	2009-01-15	1		Changzheng primary school	5	1	5	1	2	0	4	1	1	1	1	1	1	2	2	2	2		1	1	49	2	3	2	2	1	2	2	2	2	2	2	2	2	2	2	2			1	1	46
1	1	1	10	2009-04-15	1	0	Changzheng primary school	5	1	5	1	1	0	1	2	2	1	2	2	2	2	2	2	2		1	1	50		0	2	2	2	2	2	2	2	2	2	2	2	2	2	1			1	1	49
1	1	1	11	2008-04-14	2	0	Changzheng primary school	5	1	5	1	2	0	3	1	1	1	1	2	1	2	2	2	2		1	1	42	1	2	2	2	2	2	2	2	2	2	2	2	2	2	2	1			1	1	40
1	1	1	11	2008-08-19	1	0	Changzheng primary school	5	1	6	1	1	0	2	2	2	1	2	2	2	2	2	2	1	Uncle	1	2		3	5	2	2	2	2	2	2	2	2	2	2	2	2	2	1			1	2
1	1	1	10	2009-05-22	1		Changzheng primary school	5	1	5	1	2	1	6	1	1	1	1	2	1	1	2	1	2		1	2		3	4	2	2	1	2	2	2	2	2	2	2	2	2	2	2			1	1	34
1	1	1	10	2009-04-18	1	0	Changzheng primary school	5	1	5	1	2	0	2	1	1	1	1	2	2	2	2	2	2		1	1	45	1	2	2	2	2	2	2	2	2	2	2	2	2	2	2	1			1	1	35
1	1	1	11	2008-10-14	2	0	Changzheng primary school	5	1	5	1	2	0	3	1	1	1	1	2	1	2	2	2	2		1	1	50	2	3	2	2	2	2	2	2	2	2	2	2	2	2	2	1			1	1	45
1	1	1	11	2008-02-25	1	0	Changzheng primary school	5	1	6	1	2	0	2	1	1	1	1	2	2	2	2	2	2		1	1	33	1	2	2	2	2	2	2	2	2	2	2	2	2	2	2	1			1	1	31
1	1	1	11	2008-02-07	1	0	Changzheng primary school	5	1	6	1	2	0	2	2	2	2	1	1	2	2	2	2	2		1	1	40	2	3	2	2	2	2	2	2	2	2	2	2	2	2	2	1			1	1	34
1	1	1	11	2008-11-16	1	0	Changzheng primary school	5	1	5	1	1	0	2	2	2	1	2	1	2	2	2	2	2		1	1	39	2	3	2	2	2	2	2	2	2	2	2	2	2	2	2	1			1	1	38
1	1	1	11	2008-11-11	1	0	Changzheng primary school	5	1	5	1	2	1	3	1	1	1	1	2	1	2	2	2	2		1	1	39	1	2	2	2	2	2	2	2	2	2	2	2	2	2	2	1			1	1	35
1	1	1	11	2008-11-27	1	0	Changzheng primary school	5	1	5	1	1	0	4	1	1	1	1	1	2	2	2	2	2		1	1	46	3	4	2	2	2	2	2	2	2	2	2	2	2	2	2	1			1	1	45
1	1	1	10	2009-06-30	2	0	Changzheng primary school	5	1	5	1	1	0	2	1	1	1	1	2	2	2	2	2	2		1	1	30	1	2	2	2	2	2	2	2	2	2	2	2	2	2	2	1			1	1	31
1	1	1	11	2008-04-26	1	0	Changzheng primary school	5	1	5	1	2	1	5	1	1	1	1	1	1	2	2	2	2		1	1	36	3	4	2	2	2	2	2	2	2	2	2	2	2	2	2	1			1	1	37
1	1	1	10	2009-05-10	1	0	Changzheng primary school	5	1	5	1	2	0	3	1	1	1	1	2	1	2	2	2	2		1	1	36	2	3	2	2	2	2	2	1	2	2	2	2	2	2	2	2			1	1	34
1	1	1	12	2007-11-18	2	0	Changzheng primary school	5	1	5	1	2	0	4	1	1	1	1	2	1	2	2	2	2		1	1	35	1	2	2	2	2	2	2	2	2	2	2	2	2	2	2	1			1	1	35
1	1	1	10	2009-11-12	1		Changzheng primary school	5	1	5	1	2	0	8	1	1	1	1	2	1	1	1	2	2		1	1	37	3	4	2	2	2	2	2	2	2	2	2	2	2	2	2	1			1	1	36
1	1	1	13	2006-08-30	1	0	Changzheng primary school	5	1	5	1	2	0	3	1	1	1	1	2	1	2	2	2	2		1	1	41	2	3	2	2	2	2	2	2	2	2	2	2	2	2	2	1			1	1	35
1	1	1	10	2009-06-03	1	0	Changzheng primary school	5	1	5	1	2	0	4	1	1	1	1	2	1	2	2	2	2		1	1	34	2	3	2	2	2	2	2	2	2	2	2	1	2	2	2	2			1	1	32
1	1	1	10	2008-12-24	1	0	Changzheng primary school	5	1	5	1	2	0	4	1	1	1	1	2	1	2	2	2	2		1	1	45	2	3	2	2	2	2	2	2	2	2	2	2	2	2	2	1			1	1	43
1	1	1	12	2007-07-18	1	0	Changzheng primary school	5	1	5	1	1	1	1	2	2	1	2	2	2	2	2	2	2		2																				9	1	1	52
1	1	1	10	2009-03-28	1	0	Changzheng primary school	5	1	5	1	1	0	6	1	1	1	1	1	2	1	2	1	2		1	2		2	3	2	2	2	2	2	2	2	2	2	2	2	2	2	1			1	1	38
1	1	1	11	2008-10-31	1	0	Changzheng primary school	5	1	5	1	2	1	2	1	1	1	1	2	2	2	2	2	2		1	1	39	2	3	2	2	2	2	2	2	2	2	2	2	2	2	2	1			1	1	37
1	1	1	11	2008-10-19	2		Changzheng primary school	5	1	5	1	2	1	2	1	1	1	1	2	2	2	2	2	2		1	1	42	3	4	2	2	2	2	2	2	2	2	2	2	2	2	2	1			1	1	40
1	1	1	10	2008-12-21	1		Changzheng primary school	5	1	5	1	2	0	2	1	1	1	1	2	2	2	2	2	2		1	1	50	1	2	2	2	2	2	2	2	2	2	2	2	2	2	2	1			1	1	50
1	1	1	10	2009-03-12	1	0	Changzheng primary school	5	1	5	1	1	0	4	1	1	1	1	1	2	2	2	2	2		1	2			0	2	2	1	2	2	2	2	2	2	2	2	2	2	2			1	2
1	1	1	10	2009-08-12	1	0	Changzheng primary school	5	1	5	1	2	0	5	1	1	1	1	1	1	2	2	2	2		1	1	35	2	3	2	2	2	2	2	2	2	2	2	2	2	2	2	1			1	1	33
1	1	1	10	2009-04-30	2	0	Changzheng primary school	5	1	5	1	2	0	3	1	1	1	1	2	1	2	2	2	2		1	1	38	1	2	2	2	2	2	2	2	2	2	2	2	2	2	2	1			1	1	33
1	1	1	11	2008-06-16	1		Changzheng primary school	5	1	5	1	2	0	3	1	1	1	1	2	1	2	2	2	2		1	1	40	1	2	2	2	2	2	2	2	2	2	2	2	2	2	2	1			1	1	40
1	1	1	11	2008-11-01	1	0	Changzheng primary school	5	1	5	1	2	0	4	1	1	1	1	2	1	2	2	2	2		1	1	48	1	2	2	2	2	2	2	2	2	2	2	2	2	2	2	1			1	1	34
1	1	1	11	2008-09-19	2	0	Changzheng primary school	5	1	5	1	2	0	4	1	1	1	1	1	1	2	2	2	2		1	2		3	4	2	2	2	2	2	2	2	2	2	1	2	2	2	2			1	2
1	1	1	11	2008-10-16	2	0	Changzheng primary school	5	1	5	1	1	0	1	2	2	1	2	2	2	2	2	2	2		1	1	39		0	2	2	2	2	2	2	2	2	2	2	2	2	2	1			1	2
1	1	1	10	2009-03-25	1		Changzheng primary school	5	1	5	1	2	0	4	1	1	1	1	1	1	2	2	2	2		1	1	32	1	2	2	2	2	2	2	2	2	2	2	2	2	2	2	1			1	1	30
1	1	1	11	2008-12-09	1	0	Changzheng primary school	5	1	5	1	2	0	3	1	1	1	1	2	1	2	2	2	2		1	1	41		0	2	2	2	2	2	2	2	2	2	2	2	2	2	1			1	2
1	1	1	11	2008-11-19	1	0	Changzheng primary school	5	1	5	1	2	0	5	1	1	1	1	1	1	2	2	2	2		1	2		3	5	2	2	2	2	2	2	2	2	2	2	2	2	2	1			1	2
1	1	1	11	2008-10-11	1	0	Changzheng primary school	5	1	5	1	2	1	4	1	1	1	1	2	1	2	2	2	2		1	2		1	2	2	2	2	2	2	2	2	2	2	2	2	2	2	1			1	1	31
1	1	1	11	2008-09-12	1	0	Changzheng primary school	5	1	5	1	2	1	5	1	1	1	1	2	1	2	2	2	2		1	2		2	3	2	2	2	2	2	2	2	2	2	2	2	2	2	1			1	2
1	1	1	11	2008-12-01	2	0	Changzheng primary school	5	1	5	1	2	0	3	1	1	1	1	1	2	2	2	2	2		1	1	45	1	2	2	2	2	2	2	2	2	2	2	2	2	2	2	1			1	1	54
1	1	1	10	2009-06-09	1	0	Changzheng primary school	5	1	5	1	2	0	7	1	1	1	1	1	1	2	2	2	2		1	2		2	3	2	2	2	2	2	2	2	2	2	2	2	2	2	1			1	2
1	1	1	12	2007-11-04	1	0	Changzheng primary school	5	1	6	1	2	0	3	1	1	1	1	2	1	2	2	2	2		1	1	41	1	2	2	2	2	2	2	2	2	2	2	2	2	2	2	1			1	1	35
1	1	1	12	2007-11-14	1		Changzheng primary school	5	1	6	1	1	0	3	2	2	2	1	1	2	2	2	2	2		1	2		3	4	2	2	2	2	2	2	2	2	2	2	2	2	2	1			1	2
1	1	1	11	2008-03-18	1		Changzheng primary school	5	1	6	1	1	0	3	1	1	1	1	2	2	2	2	1	1	Uncle	1	1	38	2	3	2	2	2	2	2	2	2	2	2	2	2	2	2	1			1	1	32
1	1	1	10	2009-03-20	2	0	Changzheng primary school	5	1	5	1	2	0	2	1	1	1	1	2	2	2	2	2	2		1	1	40	2	3	2	2	2	2	2	2	2	2	2	2	2	2	2	1			1	1	36
1	1	1	11	2008-02-15	1	0	Changzheng primary school	5	1	6	1	1	0	4	1	1	1	1	1	2	2	2	2	2		1	1	45	2	3	2	2	2	2	2	2	2	2	2	2	2	2	2	1			1	1	34
1	1	1	11	2008-08-13	1		Changzheng primary school	5	1	6	1	2	0	5	1	1	1	1	2	1	2	2	2	1	grandfather，grandmother	1	2		1	2	2	2	2	2	2	2	2	2	2	2	2	2	2	1			1	2
1	1	1	10	2009-08-08	2	0	Changzheng primary school	5	1	5	1	2	0	2	1	1	1	1	2	2	2	2	2	2		1	2			0	2	2	2	2	2	2	2	2	2	2	2	2	2	1			1	2
1	1	1	11	2008-01-01	1		Changzheng primary school	5	1	6	1	2	0	2	1	1	1	1	2	2	2	2	2	2		1	2		3	4	2	2	2	2	2	2	2	2	2	2	2	2	2	1			1	1	51
1	1	1	12	2007-12-10	1	0	Changzheng primary school	5	1	6	1	2	1	3	1	1	1	1	2	1	2	2	2	2		1	1	33	2	3	2	2	2	2	2	2	2	2	2	2	2	2	2	1			1	1	31
1	1	1	11	2008-12-09	1	0	Changzheng primary school	5	1	5	1	2	0	4	2	3	2	2	1	1	1	2	2	2		1	1	34	1	2	2	2	2	2	2	2	2	2	2	2	2	2	2	1			1	1	40
2	1	1	13	2006-10-15	1		Lincang No.1 middle school	7	2	2	2	2	0	5	1	1	1	1	1	1	1	1	2	2		1	1	39	3	5	2	2	2	2	2	2	2	2	2	2	2	2	2	1			1	1	37
2	1	1	13	2006-04-06	1		Tianyou experimental middle school	7	2	2	2	2	0	3	2	2	1	2	2	1	2	2	2	2		2																				12	1	1	44
2	1	1	16	2003-01-02	2		Lincang No.1 middle school	7	3	2	2	2	0	5	1	1	1	1	1	1	2	2	2	2		1	2		1	2	2	2	2	2	2	2	2	2	2	2	2	2	2	1			1	2
2	1	1	13	2006-10-22	1		Lincang No.1 middle school	7	2	1	2	1	0	2	2	2	1	2	1	2	2	2	2	2		1	1	45		0	2	2	2	2	2	2	2	2	2	2	2	2	2	1			1	1	44
2	1	1	12	2007-04-23	2	0	Lincang No.1 middle school	7	2	1	2	1	1	4	2	2	1	2	1	2	2	2	1	2		1	2		2	3	2	2	2	2	2	2	2	2	2	2	2	2	2	1			1	1	42
2	1	1	16	2002-12-31	2		Lincang No.1 middle school	7	3	2	2	2	0	2	2	2	1	2	2	1	2	2	2	2		1	2		1	2	2	2	2	2	2	2	2	2	2	2	2	2	1	2			1	1	43
2	1	1	17	2002-08-17	1	0	Lincang No.1 middle school	7	3	2	1	1	0	2	1	1	1	1	2	2	2	2	2	2		1	1	47	3	4	2	2	2	2	2	2	2	2	2	2	2	2	2	1			1	1	47
2	1	1	13	2006-02-28	1	0	Lincang No.1 middle school	7	2	1	2	2	2	3	1	1	1	1	2	1	2	2	2	2		1	1	42	3	4	2	2	2	2	2	2	2	2	2	2	2	2	2	1			1	1	42
2	1	1	16	2003-02-17	1	0	Lincang No.1 middle school	7	3	2	2	2	1	3	1	1	1	1	2	1	2	2	2	2		1	1	42	2	3	2	2	2	2	2	2	2	2	2	2	2	2	2	1			1	1	41
2	1	1	17	2002-11-11	1	0	Lincang No.1 middle school	7	3	2	2	1	0	5	1	1	1	1	2	2	2	2	2	2		1	1	40	3	5	2	2	2	2	2	2	2	2	2	2	2	2	2	1			1	1	42
2	1	1	12	2006-12-26	1		Tianyou experimental middle school	7	2	1	2	2	0	5	1	1	1	1	1	1	2	2	2	2		1	1	47	3	4	2	2	2	2	2	2	2	2	2	2	2	2	2	1			1	1	38
2	1	1	17	2002-10-25	2		Lincang No.1 middle school	7	3	2	2	2	2	7	1	1	1	1	2	1	2	2	2	2		1	1	46	2	3	2	2	2	2	2	2	2	2	2	2	2	2	2	1			1	1	39
2	1	1	16	2003-03-08	2	0	Lincang No.1 middle school	7	3	2	2	2	0	3	2	2	1	2	2	1	2	2	2	2		1	2		1	2	2	2	2	2	2	1	2	2	2	2	2	2	2	2			1	2
2	1	1	17	2002-01-14	2		Lincang No.1 middle school	7	3	2	2	2	0	4	1	1	1	1	2	1	2	2	2	2		1	1	42	2	3	2	2	2	2	2	2	2	2	2	2	2	2	2	1			1	1	38
2	1	1	13	2006-11-24	1	0	Lincang No.1 middle school	7	2	1	2	2	1	5	1	1	1	1	1	1	2	2	2	2		1	1	40	2	3	2	2	2	2	2	2	2	2	2	2	2	2	2	1			1	1	39
2	1	1	12	2007-10-13	1		Lincang No.1 middle school	7	2	1	2	2	0	2	2	3	2	2	1	2	2	2	2	2		1	1	47	2	3	2	2	2	2	2	2	2	2	2	1	2	2	2	2			1	1	43
2	1	1	14	2005-11-22	1	0	Tianyou experimental middle school	7	2	2	1	2	0	2	1	1	1	1	2	2	2	2	2	2		1	1	36	3	4	2	2	2	2	2	2	2	2	2	2	2	2	2	1			1	1	34
2	1	1	16	2003-12-04	1		Lincang No.1 middle school	7	3	2	2	2	0	5	1	1	1	1	1	1	2	2	2	2		1	1	41	3	4	2	2	2	2	2	2	2	2	2	2	2	2	2	1			1	1	38
2	1	1	13	2006-10-01	1		Lincang No.1 middle school	7	2	2	2	1	0	3	1	1	1	1	1	2	2	2	2	2		1	2		3	5	2	2	2	2	2	2	2	2	2	2	2	2	1	2	heart disease		1	2
2	1	1	16	2002-12-19	1		Lincang No.1 middle school	7	3	2	2	1	0	3	1	1	1	1	2	2	1	2	2	2		1	2		3	4	2	2	2	2	2	2	2	2	2	2	2	2	2	1			1	1	44
2	1	1	13	2006-05-30	1		Lincang No.1 middle school	7	2	2	2	2	0	3	1	1	1	1	2	1	2	2	2	2		1	1	41	3	4	2	2	2	2	2	2	2	2	2	2	2	2	2	1			1	1	36
2	1	1	17	2002-10-27	1		Lincang No.1 middle school	7	3	2	2	2	0	2	1	1	1	1	2	2	2	2	2	2		1	1	49	2	3	2	2	2	2	2	2	2	2	2	2	2	2	2	1			1	1	48
2	1	1	16	2003-04-22	2		Lincang No.1 middle school	7	3	2	2	1	0	2	2	2	1	2	1	2	2	2	2	2		1	1	47	1	2	1	2	2	2	2	2	2	2	2	2	2	2	2	2			1	1	36
2	1	1	16	2002-12-15	1	0	Lincang No.1 middle school	7	3	2	2	2	1	4	1	1	1	1	1	1	2	2	2	2		1	1	40	2	3	2	2	1	2	2	2	2	2	2	2	2	2	2	2			1	1	45
2	1	1	14	2005-11-16	2		Lincang No.1 middle school	7	2	2	2	2	0	3	1	1	1	1	2	1	2	2	2	2		1	2		2	3	2	2	2	2	2	2	2	2	2	2	2	2	2	1			1	2
2	1	1	16	2003-11-04	2		Lincang No.1 middle school	7	3	2	2	2	1	5	1	1	1	1	1	1	2	2	2	2		1	1	41	2	3	2	2	2	2	2	2	2	2	2	2	2	2	1	2	stroke		1	1	36
2	1	1	12	2007-03-24	1	0	Lincang No.1 middle school	7	2	1	2	2	0	3	1	1	1	1	2	1	2	2	2	2		1	1	48	2	3	2	2	2	2	2	2	2	2	2	2	2	2	2	1			1	1	39
2	1	1	16	2003-10-09	1		Lincang No.1 middle school	7	3	2	2	1	0	2	1	1	1	1	2	2	2	2	2	2		1	1	41	3	4	2	2	2	2	2	2	2	2	2	2	2	2	2	1			1	1	40
2	1	1	16	2002-12-22	1		Lincang No.1 middle school	7	3	2	2	2	0	4	1	1	1	1	1	2	2	2	2	2		1	1	47	2	3	2	2	2	2	2	2	2	2	2	2	2	2	1	2	rheumatism		1	1	41
2	1	1	14	2005-07-07	1		Tianyou experimental middle school	7	2	2	2	2	1	2	1	1	1	1	2	2	2	2	2	2		1	1	50	2	3	2	2	2	2	2	2	2	2	2	2	2	2	2	1			1	1	46
2	1	1	12	2007-01-05	1	0	Lincang No.1 middle school	7	2	1	2	1	0	3	2	2	1	2	2	2	2	2	2	2		1	1	43	3	4	2	2	2	2	2	2	2	2	2	2	2	2	2	1			1	1	40
2	1	1	17	2002-08-11	1		Lincang No.1 middle school	7	3	2	2	2	0	4	1	1	1	1	1	1	2	2	2	2		1	1	40	2	3	2	2	2	2	2	2	2	2	2	2	2	2	2	1			1	1	43
2	1	1	16	2002-12-30	2		Lincang No.1 middle school	7	3	2	2	2	0	1	2	2	1	2	2	2	2	1	2	2		2																				12	1	1	46
2	1	1	14	2005-05-15	1		Lincang No.1 middle school	7	2	2	1	2	0	5	1	1	1	1	1	1	2	2	2	2		1	1	37	2	3	2	2	2	2	2	2	2	2	2	2	2	2	2	1			1	1	36
2	1	1	14	2005-05-25	2	0	Lincang No.1 middle school	7	2	2	2	2	1	6	2	2	1	2	1	1	2	2	2	2		1	1	53	3	4	2	2	2	2	2	2	2	2	2	2	2	2	2	1			1	1	39
2	1	1	13	2006-10-10	2		Lincang No.1 middle school	7	2	1	2	1	0	2	1	1	1	1	2	2	2	2	2	2		1	1	36	2	3	2	2	2	2	2	2	2	2	2	2	2	2	2	1			1	1	32
2	1	1	12	2007-04-19	1		Lincang No.1 middle school	7	2	1	2	2	0	4	2	2	1	2	1	2	2	2	2	2		1	1	41	3	4	2	2	2	2	2	2	2	2	2	2	2	2	2	1			1	1	39
2	1	1	17	2002-11-08	1	0	Lincang No.1 middle school	7	3	2	2	1	0	4	1	1	1	1	1	2	2	2	2	2		1	1	45	3	5	2	2	2	2	2	2	2	2	2	2	2	2	2	1			1	1	47
2	1	1	16	2003-10-04	1	0	Lincang No.1 middle school	7	3	2	2	2	2	2	1	1	1	1	2	2	2	2	2	2		1	2		3	4	2	2	2	2	1	2	2	2	2	2	2	2	1	2	rheumatism		1	2
2	1	1	16	2003-04-10	1	0	Lincang No.1 middle school	7	3	2	2	2	0	2	1	1	1	1	2	2	2	2	2	2		1	1	54	1	2	2	2	2	1	2	2	2	2	2	2	2	2	2	2			1	1	48
2	1	1	16	2003-05-30	1		Lincang No.1 middle school	7	3	2	2	2	0	5	1	1	1	1	1	1	2	2	2	2		1	1	40	3	4	2	2	2	2	2	2	2	2	2	2	2	2	2	1			1	1	41
2	1	1	17	2002-11-28	2		Lincang No.1 middle school	7	3	2	2	1	0	1	2	2	1	2	2	2	2	2	2	2		1	1	46	2	3	2	2	2	2	2	2	2	2	2	2	2	2	1	2	eye disease		1	1	43
2	1	1	16	2003-02-11	1		Lincang No.1 middle school	7	3	2	1	2	0	3	2	2	1	2	2	1	2	2	2	2		1	2		2	3	2	2	2	2	2	2	2	2	2	2	2	2	2	1			1	1	51
2	1	1	16	2003-08-19	1		Lincang No.1 middle school	7	3	2	2	1	2	5	1	1	1	1	1	2	2	2	2	2		1	1	42	3	4	2	2	2	2	2	2	2	2	2	2	2	2	2	1			1	1	38
2	1	1	13	2006-01-20	2		Lincang No.2 middle school	6	2	2	2	2	0	3	1	1	1	1	2	1	2	2	2	2		1	1	37	2	3	2	2	2	2	2	2	2	2	2	2	2	2	2	1			1	1	32
2	1	1	13	2006-06-19	2	0	Lincang No.2 middle school	6	2	2	2	2	0	4	1	1	1	1	1	1	2	2	2	2		1	2		2	3	2	2	2	2	2	2	2	2	2	2	2	2	1	2			1	1	35
2	1	1	17	2002-11-15	2	0	Lincang No.2 middle school	6	3	2	1	2	0	3	1	1	1	1	2	1	2	2	2	2		1	1	40	2	3	2	2	1	2	2	2	2	2	2	2	2	2	1	2			1	1	41
2	1	1	15	2003-12-16	2		Lincang No.2 middle school	6	3	1	2	2	0	3	1	1	1	1	1	2	2	2	2	2		1	1	53	1	2	2	2	2	2	2	2	2	2	2	2	2	2	1	2			1	1	52
2	1	1	14	2005-03-20	1		Lincang No.2 middle school	6	2	3	1	2	0	6	1	1	1	1	1	1	2	2	2	2		1	1	37	1	2	2	2	2	2	2	2	2	2	2	2	2	2	2	1			1	1	36
2	1	1	17	2002-01-03	1		Lincang No.2 middle school	6	3	2	2	2	0	4	1	1	1	1	1	1	2	2	2	2		1	2			0	2	2	2	2	2	2	2	2	2	2	2	2	2	1			1	2
2	1	1	14	2005-09-28	2		Lincang No.2 middle school	6	2	2	2	2	0	4	1	1	1	1	2	1	2	2	2	1	grandfather	1	1	37	1	2	2	2	2	2	2	2	2	2	2	2	2	2	2	1			1	1	37
2	1	1	12	2007-01-30	1	0	Lincang No.2 middle school	6	2	1	2	2	0	3	1	1	1	1	2	1	2	2	2	2		1	2		2	3	2	2	2	1	2	2	2	2	2	2	2	2	2	2			1	2
2	1	1	14	2005-05-08	2		Lincang No.2 middle school	6	2	2	2	2	0	2	1	1	1	1	2	2	2	2	2	2		1	1	45	2	3	2	2	2	2	2	2	2	2	2	2	2	2	1	2	renallithiasis		1	1	50
2	1	1	15	2004-11-01	2	0	Lincang No.2 middle school	6	3	1	2	1	0	3	2	3	2	2	2	2	1	2	2	1	grandfather, grandmother	1	1	40	2	3	2	2	2	2	2	2	2	2	2	2	2	2	2	1			1	1	36
2	1	1	13	2006-10-23	1		Lincang No.2 middle school	6	2	1	2	1	2	3	2	2	1	2	1	2	2	2	2	2		1	1	38	2	3	2	2	2	2	2	2	2	2	2	2	2	2	2	1			1	1	32
2	1	1	12	2007-06-27	2	0	Lincang No.2 middle school	6	2	1	2	2	2	3	1	1	1	1	2	1	2	2	2	2		1	1	34	2	3	2	2	2	2	2	2	2	2	2	2	2	2	2	1			1	1	32
2	1	1	13	2006-03-15	2		Lincang No.2 middle school	6	2	2	2	2	2	4	1	1	1	1	2	1	2	2	2	2		1	1	41	1	1	2	2	2	2	2	2	2	2	2	2	2	2	2	1			1	1	31
2	1	1	14	2005-08-02	2		Lincang No.2 middle school	6	2	2	2	2	0	4	1	1	1	1	1	1	2	2	2	2		1	2			0	2	2	2	2	2	2	2	2	2	2	2	2	1	2	unknown		1	2
2	1	1	17	2002-04-24	2		Lincang No.2 middle school	6	3	2	2	2	0	3	1	1	1	1	2	1	2	2	2	2		1	1	52	1	1	2	2	2	2	2	2	2	2	2	2	2	2	2	1			1	1	53
2	1	1	15	2004-04-17	2		Lincang No.2 middle school	6	2	3	2	2	0	5	1	1	1	1	1	1	2	2	2	2		1	2		1	2	2	2	2	2	2	2	2	2	2	2	2	2	2	1			2
2	1	1	12	2007-10-21	1	0	Lincang No.2 middle school	6	2	2	2	1	0	2	2	2	1	2	2	2	2	2	2	1	grandmother	1	2			0	2	2	2	2	2	2	2	2	2	2	2	2	2	1			1	1	35
2	1	1	15	2004-03-11	2		Lincang No.2 middle school	6	3	1	2	2	0	4	1	1	1	1	1	2	2	1	2	2		1	1	43	1	2	2	2	2	2	2	2	2	2	2	2	2	2	2	1			1	1	42
2	1	1	17	2002-02-09	2		Lincang No.2 middle school	6	3	2	2	2	0	4	1	1	1	1	1	2	2	2	2	2		1	2		1	2	2	2	2	2	2	2	2	2	2	2	2	2	2	1			1	2
2	1	1	14	2004-12-16	1	0	Lincang No.2 middle school	6	2	3	2	2	0	2	2	2	1	2	2	1	2	2	2	2		2																				14	1	1	40
2	1	1	14	2005-01-16	2	0	Lincang No.2 middle school	6	2	3	1	2	2	3	1	1	1	1	2	1	2	2	2	2		1	2		1	2	2	2	2	2	2	2	2	2	2	2	2	2	1	2			1	2
2	1	1	17	2002-09-10	2	0	Lincang No.2 middle school	6	3	2	2	2	0	5	1	1	1	1	1	1	2	2	2	2		1	1	44	2	3	2	2	2	2	2	2	2	2	2	1	2	2	2	2			1	1	44
2	1	1	16	2003-08-28	2		Lincang No.2 middle school	6	3	1	2	2	0	2	2	2	1	2	2	1	2	2	2	2		1	1	45	2	3	2	2	2	2	2	2	2	2	2	2	2	2	2	1			1	1	39
2	1	1	16	2003-08-20	2		Lincang No.2 middle school	6	3	1	2	2	0	10	1	1	1	1	2	1	1	1	2	2		1	1	46	1	2	2	2	2	2	2	2	2	2	2	2	2	2	2	1			1	1	42
2	1	1	12	2007-04-17	2	0	Lincang No.2 middle school	6	2	1	2	2	0	3	1	1	1	1	2	1	2	2	2	2		1	2		2	3	2	2	2	2	2	2	2	2	2	2	2	2	2	1			1	2
2	1	1	17	2002-10-06	2		Lincang No.2 middle school	6	3	2	2	1	0	2	2	3	2	2	1	2	2	2	2	2		1	1	40	1	2	2	2	2	2	2	2	2	2	2	2	2	2	2	1			1	2
2	1	1	12	2007-01-17	2		Lincang No.2 middle school	6	2	1	2	2	0	3	1	1	1	1	2	1	2	2	2	2		1	1	41	2	3	2	2	2	2	2	2	2	2	2	2	2	2	2	1			1	1	40
2	1	1	14	2005-01-02	2		Lincang No.2 middle school	6	2	3	2	2	1	5	1	1	1	1	1	1	2	2	2	2		1	1	41	2	3	2	2	2	2	2	2	2	2	2	2	2	2	2	1			1	1	37
2	1	1	15	2004-06-11	2		Lincang No.2 middle school	6	3	1	2	2	4	2	2	2	2	1	2	1	2	2	2	2		1	1	46	1	2	2	2	2	2	2	2	2	2	2	2	2	2	2	1			1	1	42
2	1	1	16	2003-11-21	2		Lincang No.2 middle school	6	3	1	2	2	0	3	1	1	1	1	2	1	2	2	2	2		1	1	44	1	2	2	2	2	2	2	2	2	1	2	2	2	2	2	2			1	1	41
2	1	1	13	2006-08-20	2		Lincang No.2 middle school	6	2	1	2	2	0	2	2	2	1	2	2	1	2	2	2	2		1	1	39	1	2	2	2	2	2	2	2	2	2	2	2	2	2	2	1			1	1	32
2	1	1	17	2002-04-15	2		Lincang No.2 middle school	6	3	2	2	2	0	3	2	2	2	1	1	2	2	2	2	2		1	1	47	2	3	2	2	2	2	2	2	2	2	2	2	2	2	1	2	alcoholic hepatitis		1	1	43
2	1	1	13	2006-10-27	2		Lincang No.2 middle school	6	2	1	2	2	0	4	2	2	1	2	1	1	2	2	2	2		1	1	35	2	3	2	2	2	2	2	2	2	2	2	2	2	2	2	1			1	1	36
2	1	1	17	2002-09-20	2		Lincang No.2 middle school	6	3	2	2	2	0	4	1	1	1	1	1	1	2	2	2	2		1	1	40	1	2	2	2	1	2	2	2	2	2	2	2	2	2	2	2			1	1	42
2	1	1	15	2004-05-30	2		Lincang No.2 middle school	6	2	2	2	2	0	2	2	3	2	2	2	2	2	1	2	2		1	2		1	2	2	2	2	2	2	2	2	2	2	1	2	2	2	2			1	2
2	1	1	16	2002-12-08	2	0	Lincang No.2 middle school	6	3	2	2	2	0	0	2	2	2	1	2	2	2	2	2	2		1	1	46	1	2	2	2	2	2	2	1	2	2	2	2	2	2	2	2			2
2	1	1	16	2003-02-06	2		Lincang No.2 middle school	6	3	2	2	2	4	3	1	1	1	1	2	1	2	2	2	2		1	1	46	3	5	2	2	1	1	2	2	2	2	2	2	1	2	2	2			1	1	37
2	1	1	16	2003-03-28	2		Lincang No.2 middle school	6	3	1	2	2	0	3	1	1	1	1	2	1	2	2	2	2		1	1	47	2	3	2	2	2	2	2	2	2	2	2	2	2	2	2	1			1	1	42
2	1	1	13	2006-11-29	1	0	Lincang No.2 middle school	6	2	1	2	1	1	1	2	2	2	1	2	2	2	2	2	2		1	1	51	3	5	2	2	2	2	2	2	2	2	2	2	2	2	2	1			2
2	1	1	14	2005-08-20	2		Lincang No.2 middle school	6	2	2	2	2	0	3	1	1	1	1	2	1	2	2	2	2		1	1	43	2	3	2	2	2	2	1	2	2	2	2	2	2	2	2	2			1	1	42
2	1	1	14	2005-05-05	2		Lincang No.2 middle school	6	2	3	2	2	1	4	1	1	1	1	2	1	2	2	2	2		1	1	44	1	2	2	2	2	2	2	2	2	2	2	2	2	2	2	1			1	1	41
2	1	1	14	2005-11-08	2		Lincang No.2 middle school	6	2	2	2	2	0	3	1	1	1	1	2	1	2	2	2	2		1	1	40	3	4	2	2	2	2	2	2	2	2	2	2	2	2	2	1			1	1	36
2	1	1	15	2004-08-07	2	0	Lincang No.2 middle school	6	3	2	2	2	0	1	2	2	1	2	2	2	2	2	2	2		2																				14	1	1	41
2	1	1	15	2004-01-06	1	0	Lincang No.2 middle school	6	3	1	1	1	0	2	1	1	1	1	2	2	2	2	2	2		1	1	43	3	5	2	2	1	2	2	2	2	2	2	2	2	2	2	2			1	1	44
2	1	1	15	2004-02-18	2		Lincang No.2 middle school	6	3	1	2	2	0	4	1	1	1	1	2	1	2	2	2	2		1	1	46	2	3	2	2	2	2	2	2	2	2	2	2	2	2	2	1			1	1	38
2	1	1	16	2002-12-29	1		Lincang No.2 middle school	6	3	2	2	1	0	4	1	1	1	1	1	2	2	2	2	2		1	1	48	1	2	2	2	2	1	2	2	2	2	2	2	2	2	2	2			1	1	45
2	1	1	13	2006-10-04	2	0	Lincang No.2 middle school	6	2	1	2	1	0	4	1	1	1	1	2	2	2	2	2	1	grandfather, grandmother	1	1	34	3	4	2	1	2	2	2	2	2	2	2	2	2	2	2	2			1	1	32
2	1	1	15	2004-02-04	2		Lincang No.2 middle school	6	3	1	2	2	0	2	1	1	1	1	2	2	2	2	2	2		1	1	51	2	3	2	2	2	2	2	2	2	2	2	2	2	2	2	1			1	1	46
2	1	1	17	2002-11-26	2		Lincang No.2 middle school	6	3	2	2	2	0	4	1	1	1	1	1	1	2	2	2	2		1	1	46	3	5	2	2	1	2	2	2	2	2	2	2	2	2	2	2			1	1	41
2	1	1	17	2002-07-30	2		Lincang No.2 middle school	6	3	2	2	2	0	4	1	1	1	1	1	1	2	2	2	2		1	1	42	2	3	2	2	2	2	2	2	2	2	2	2	2	2	2	1			1	1	42
2	1	1	13	2006-10-07	2		Lincang No.2 middle school	6	2	2	2	2	0	4	1	1	1	1	2	1	2	2	2	2		1	1	37	1	1	2	2	2	2	2	2	2	2	2	2	1	2	2	2			1	1	42
2	1	1	13	2006-01-19	2		Lincang No.2 middle school	6	2	2	2	2	0	3	1	1	1	1	1	2	2	2	2	2		1	1	45	1	2	2	2	1	2	2	2	2	2	2	2	2	2	2	2			1	1	44
2	1	1	13	2006-07-26	1	0	Lincang No.2 middle school	6	2	2	2	2	2	2	2	3	2	2	1	2	2	2	1	2		1	2		2	3	2	2	1	1	2	2	2	2	2	2	2	2	2	2			1	1	37
2	1	1	13	2006-06-30	2	0	Lincang No.2 middle school	6	2	1	2	2	0	6	1	1	1	1	1	1	1	2	2	2		1	2		3	4	2	2	2	2	2	2	2	2	2	2	2	2	2	1			1	2
2	1	1	15	2004-01-06	2		Lincang No.2 middle school	6	2	3	2	2	0	4	1	1	1	1	1	1	2	2	2	2		1	1	45	1	2	2	2	2	2	2	2	2	2	2	2	2	2	2	1			1	1	49
2	1	1	15	2004-10-07	2		Lincang No.2 middle school	6	3	2	2	2	1	1	2	2	1	2	2	2	2	2	2	2		1	1	46	1	2	2	2	2	2	2	2	2	2	2	2	2	2	1	2			1	1	39
2	1	1	12	2007-03-26	2	0	Lincang No.2 middle school	6	2	1	2	2	0	4	2	2	1	2	2	1	2	2	2	1	grandmother	1	1	36	2	3	2	2	2	2	2	2	2	2	2	2	2	2	2	1			1	1	35
2	1	1	16	2003-11-11	2		Lincang No.2 middle school	6	3	1	2	2	3	4	1	1	1	1	1	1	2	2	2	2		1	1	42	1	2	2	2	2	2	2	2	2	2	2	1	2	2	2	2			1	1	37
2	1	1	17	2002-10-17	2		Lincang No.2 middle school	6	3	2	2	2	0	2	1	1	1	1	2	2	2	2	2	2		1	1	60	1	2	2	2	2	2	2	2	2	2	2	1	2	2	1	2			1	1	57
2	1	1	14	2005-09-17	2		Lincang No.2 middle school	6	2	2	2	2	0	2	1	1	1	1	2	2	2	2	2	2		1	1	45	2	3	2	2	2	2	2	2	2	2	2	2	2	2	2	1			1	1	43
2	1	1	16	2003-04-02	2	0	Lincang No.2 middle school	6	3	2	2	2	0	4	1	1	1	1	2	1	2	2	2	2		1	2		1	2	2	2	1	2	2	2	2	2	2	2	2	2	2	2			1	2
2	1	1	14	2004-12-14	2		Lincang No.2 middle school	6	3	1	2	2	0	5	1	1	1	1	2	1	2	2	2	2		1	2		1	2	2	2	2	2	2	2	2	2	2	2	2	2	2	1			1	2
2	1	1	16	2003-06-02	2		Lincang No.2 middle school	6	3	1	2	2	1	5	1	1	1	1	1	1	2	2	2	2		1	2		1	2	2	2	2	2	2	2	2	2	2	2	2	2	2	1			1	2
2	1	1	13	2006-10-04	2		Lincang No.2 middle school	6	2	1	2	2	0	5	1	1	1	1	2	1	2	2	2	1	grandfather, grandmother	1	1	44	2	3	1	2	2	2	2	2	2	2	2	2	2	2	2	2			1	1	36
2	1	1	15	2003-12-16	2	0	Lincang No.2 middle school	6	3	1	2	2	0	3	1	1	1	1	2	1	2	2	2	2		1	2		1	2	2	2	2	2	2	2	2	2	2	2	2	2	1	2	renallithiasis		1	2
2	1	1	17	2002-07-07	2		Lincang No.2 middle school	6	3	2	2	2	0	2	1	1	1	1	2	2	2	2	2	2		1	1	68	3	4	2	2	2	2	2	2	2	2	2	2	2	2	2	1			1	1	49
2	1	1	16	2003-09-05	1		Lincang No.2 middle school	6	3	2	2	2	0	6	1	1	1	1	1	1	1	2	2	2		1	1	39	1	2	2	2	2	2	2	2	2	2	2	2	2	2	2	1			1	1	37
2	1	1	16	2003-11-24	2		Lincang No.2 middle school	6	3	2	2	1	0	2	1	1	1	1	2	2	2	2	2	2		1	1	44	1	2	2	2	2	2	2	2	2	2	2	1	2	2	2	2			1	1	46
2	1	1	16	2003-10-07	2	0	Lincang No.2 middle school	6	3	2	2	1	1	1	2	3	2	2	1	2	2	2	2	2		1	1	40	2	3	2	2	2	2	2	2	2	2	2	2	2	2	2	1			1	1	40
2	1	1	17	2002-09-09	2	0	Lincang No.2 middle school	6	3	2	2	2	0	4	1	1	1	1	1	1	2	2	2	2		1	1	40	2	3	2	2	2	2	2	2	2	2	2	2	2	2	2	1			1	1	39
2	1	1	16	2003-09-18	2		Lincang No.2 middle school	6	3	1	2	2	1	3	1	1	1	1	2	2	2	2	2	2		1	1	43	2	3	1	2	2	2	2	2	2	2	2	2	2	2	2	2			1	1	42
2	1	1	16	2003-03-13	2		Lincang No.2 middle school	6	3	2	2	2	0	5	1	1	1	1	1	1	1	2	2	2		1	1	39	2	3	2	2	2	2	2	2	2	2	2	2	2	2	1	2	cervical spondylosis		1	1	36
2	1	1	14	2005-12-06	2	0	Lincang No.2 middle school	6	2	1	2	2	0	3	1	1	1	1	2	1	2	2	2	2		1	1	48	1	1	2	2	2	2	2	2	2	2	2	2	2	2	2	1			1	1	44
2	1	1	15	2004-02-10	2		Lincang No.2 middle school	6	3	1	2	2	0	2	2	2	1	2	2	1	2	2	2	2		2																				12	1	1	36
2	1	1	16	2003-02-03	2		Lincang No.2 middle school	6	3	1	2	2	0	2	1	1	1	1	2	2	2	2	2	2		1	1	51	2	3	2	2	2	2	2	2	2	2	2	1	2	2	2	2			1	1	51
2	1	1	13	2006-10-20	2		Lincang No.2 middle school	6	2	1	1	2	0	3	2	3	2	2	1	1	2	2	2	2		1	1	40	1	2	2	2	2	2	2	2	2	2	2	2	2	2	2	1			1	1	34
2	1	1	15	2004-09-22	1		Lincang No.2 middle school	6	2	3	2	2	0	1	2	2	2	1	2	2	2	2	2	2		1	1	46	1	2	2	2	2	2	2	2	2	2	2	2	2	2	1	2	stomachache		1	2
2	1	1	14	2005-10-27	1	0	Lincang No.2 middle school	6	2	2	1	1	1	1	2	2	1	2	2	2	2	2	2	2		1	1	48	2	3	2	2	2	2	2	2	2	2	2	2	2	2	2	1			1	1	38
2	1	1	16	2003-11-12	2		Lincang No.2 middle school	6	3	1	2	2	0	4	1	1	1	1	1	2	2	2	2	2		1	1	41	1	2	2	2	2	2	2	2	2	2	2	2	2	2	2	1			1	1	39
2	1	1	13	2006-10-17	2		Lincang No.2 middle school	6	2	1	2	2	0	3	1	1	1	1	2	2	2	2	2	2		1	2		2	3	2	2	2	2	2	2	2	2	2	2	2	2	1	2	rheumatism		1	2
2	1	1	15	2004-04-01	1		Lincang No.2 middle school	6	3	1	2	2	2	2	2	3	2	2	1	1	2	2	2	2		1	1	45	3	4	2	2	2	2	2	2	2	2	2	2	2	2	2	1			1	1	39
2	1	1	16	2003-04-19	2		Lincang No.2 middle school	6	3	2	2	2	0	5	1	1	1	1	1	1	2	2	2	2		1	1	44	1	2	2	2	2	2	2	2	2	2	2	2	2	2	2	1			1	1	42
2	1	1	15	2004-10-31	2		Lincang No.2 middle school	6	2	2	2	2	0	5	1	1	1	1	1	1	2	2	2	2		1	1	40	3	4	2	2	2	2	2	2	2	2	2	2	2	2	2	1			1	1	39
2	1	1	13	2006-04-16	2		Lincang No.2 middle school	6	2	1	1	2	0	2	1	1	1	1	2	2	2	2	2	2		1	1	31	2	3	2	2	2	2	2	2	2	2	2	2	2	2	2	1			1	1	30
2	1	1	16	2003-01-09	2		Lincang No.2 middle school	6	3	2	2	1	0	2	2	2	1	2	1	2	2	2	2	2		1	2			0	2	2	2	2	2	2	2	2	2	2	2	2	2	1			1	1	47
2	1	1	15	2004-02-08	2		Lincang No.2 middle school	6	3	1	2	1	0	2	2	3	2	2	1	2	2	2	2	2		1	1	41	1	2	2	2	2	2	2	2	2	2	2	2	2	2	2	1			1	1	37
2	1	1	12	2007-07-03	2		Lincang No.2 middle school	6	2	1	2	2	0	4	1	1	1	1	2	1	2	2	2	2		1	1	41	2	3	2	2	2	2	2	2	2	2	2	2	2	2	2	1			1	1	37
2	1	1	12	2007-02-01	2	0	Lincang No.2 middle school	6	2	1	1	1	0	2	2	2	2	1	1	2	2	2	2	2		1	1	44	1	2	2	2	2	2	2	2	2	2	2	2	2	2	2	1			1	1	37
2	1	1	13	2006-03-31	2	0	Lincang No.2 middle school	6	2	2	2	2	1	3	2	2	2	1	2	1	1	1	2	2		1	1	36	2	3	2	2	2	2	2	2	2	2	2	2	2	2	2	1			1	1	32
2	1	1	14	2005-10-07	2		Lincang No.2 middle school	6	2	2	2	2	0	4	2	3	2	2	2	2	2	1	2	2		1	1	38	2	3	2	2	2	2	2	2	2	2	2	2	2	2	2	1			1	1	34
2	1	1	12	2007-08-14	2		Lincang No.2 middle school	6	2	1	2	2	0	2	2	2	1	2	2	1	2	2	2	2		1	2		2	3	2	2	2	2	2	2	2	2	2	2	2	2	2	1			1	2
2	1	1	13	2006-01-22	2		Lincang No.2 middle school	6	2	1	2	2	0	4	1	1	1	1	1	1	2	2	2	2		1	1	46	1	2	2	2	2	2	2	2	2	2	2	2	2	2	2	1			1	1	42
2	1	1	15	2004-04-15	2		Lincang No.2 middle school	6	2	3	2	2	0	4	1	1	1	1	1	1	2	2	2	2		1	1	45	2	3	2	2	2	2	2	2	2	2	2	2	2	2	2	1			1	1	45
2	1	1	16	2003-10-07	2		Lincang No.2 middle school	6	3	1	2	2	1	2	2	2	2	1	2	1	2	2	2	2		1	1	39		0	2	2	2	2	2	2	2	2	2	2	2	2	2	1			1	2
2	1	1	17	2002-11-03	2		Lincang No.2 middle school	6	3	2	2	2	0	0	2	3	2	2	1	2	2	2	2	2		2																				13	1	1	45
2	1	1	17	2002-06-20	2		Lincang No.2 middle school	6	3	2	2	2	0	3	1	1	1	1	2	1	2	2	2	2		1	1	41	1	2	2	2	2	2	2	2	2	2	2	2	2	2	1	2	renallithiasis		1	1	36
2	1	1	16	2003-01-14	2		Lincang No.2 middle school	6	3	1	2	2	0	4	1	1	1	1	1	1	2	2	2	2		1	1	44	1	2	2	2	2	2	2	2	2	2	2	2	2	2	2	1			1	1	42
2	1	1	15	2004-08-13	2		Lincang No.2 middle school	6	3	1	2	2	1	4	1	1	1	1	1	1	2	2	2	2		1	1	40	1	2	2	2	2	2	2	2	2	2	2	1	2	2	1	2	renallithiasis		1	1	39
2	1	1	17	2002-10-05	1	0	Lincang No.2 middle school	6	3	2	2	1	0	2	1	1	1	1	2	2	2	2	2	2		1	1	50	2	3	2	2	2	2	2	2	2	2	2	2	2	2	2	1			1	1	40
2	1	1	13	2006-08-11	2	0	Lincang No.2 middle school	6	2	1	2	2	1	4	1	1	1	1	2	1	2	2	2	2		1	1	37	2	3	2	2	2	2	2	2	2	2	2	2	2	2	2	1			1	1	38
2	1	1	12	2007-08-11	2		Lincang No.2 middle school	6	2	1	1	2	0	5	1	1	1	1	2	1	2	2	2	2		1	2		2	3	2	2	2	2	2	2	2	2	2	2	2	1	2	2			1	2
2	1	1	17	2002-10-08	2		Lincang No.2 middle school	6	3	1	2	1	0	2	1	1	1	1	2	2	2	2	2	2		1	1	40	2	3	2	2	2	2	2	2	2	2	2	2	2	2	2	1			1	1	39
2	1	1	16	2003-07-13	2		Lincang No.2 middle school	6	3	1	2	2	0	3	1	1	1	1	2	1	2	2	2	2		1	1	45	2	3	2	2	2	2	2	2	2	2	2	2	2	2	1	2	unknown		1	1	43
2	1	1	16	2003-07-26	2		Lincang No.2 middle school	6	3	1	2	2	0	2	1	1	1	1	2	2	2	2	2	2		1	1	43	1	1	2	2	2	2	2	1	2	2	2	2	2	2	2	2			1	1	39
2	1	1	13	2006-07-19	2		Lincang No.2 middle school	6	2	1	2	2	0	3	1	1	1	1	2	1	2	2	2	2		1	1	40	2	3	2	2	2	2	2	2	2	2	2	2	2	2	1	2	pneumonia		1	1	36
2	1	1	16	2002-12-20	2		Lincang No.2 middle school	6	3	2	2	2	0	4	1	1	1	1	2	1	2	2	2	2		1	1	45	2	3	2	2	2	2	2	2	2	2	2	2	2	2	2	1			1	1	48
2	1	1	16	2003-10-19	1		Lincang No.2 middle school	6	3	1	2	1	0	5	1	1	1	1	1	2	2	2	2	2		1	1	42	3	4	2	2	2	2	2	2	2	2	2	2	2	2	2	1			1	1	37
2	1	1	16	2003-06-05	2		Lincang No.2 middle school	6	3	1	2	2	0	3	2	2	1	2	1	1	2	2	2	2		1	2		1	2	1	2	2	2	2	2	2	2	2	2	2	2	2	2			1	2
2	1	1	16	2003-08-23	2		Lincang No.2 middle school	6	3	1	2	2	0	5	2	2	1	2	1	1	2	2	2	1	Niece	1	1	46	2	3	2	2	2	2	2	2	2	2	2	1	2	2	2	2			1	1	43
2	1	1	17	2002-05-15	2	0	Lincang No.2 middle school	6	3	2	2	2	0	0	2	3	2	2	1	2	2	2	2	2		1	1	42	1	2	2	2	2	2	2	2	2	2	2	2	2	2	1	2	fatty liver		1	1	43
2	1	1	17	2002-07-03	2		Lincang No.2 middle school	6	3	2	2	2	0	3	1	1	1	1	2	1	2	2	2	2		1	1	44	2	3	2	2	2	2	2	2	2	2	2	2	2	2	2	1			1	1	42
2	1	1	13	2006-08-03	2	0	Lincang No.2 middle school	6	2	1	2	2	3	3	2	3	2	2	1	1	2	2	2	2		1	2		2	3	2	2	2	2	2	2	2	2	2	2	2	2	1	2	unknown		1	2
2	1	1	12	2007-01-26	2	0	Lincang No.2 middle school	6	2	1	2	2	0	6	1	1	1	1	1	2	2	2	2	2		1	1	40		0	2	2	2	2	2	2	2	2	2	2	2	2	2	1			1	1	35
2	1	1	12	2007-04-12	2	0	Lincang No.2 middle school	6	2	1	2	2	0	3	1	1	1	1	2	1	2	2	2	2		1	2		1	2	2	2	2	2	2	2	2	2	2	2	2	2	2	1			1	2
2	1	1	14	2005-01-08	2		Lincang No.2 middle school	6	2	2	2	2	2	5	1	1	1	1	1	1	2	1	2	2		1	1	42	2	3	2	2	2	2	2	2	2	2	2	2	2	2	2	1			1	1	32
2	1	1	12	2007-04-19	2	0	Lincang No.2 middle school	6	2	1	2	2	0	4	1	1	1	1	1	1	2	2	2	2		1	1	38	1	2	2	2	2	2	2	2	2	2	2	2	2	2	2	1			1	1	37
2	1	1	10	2009-08-17	1	0	Lincang No.2 middle school	6	2	1	2	2	0	4	1	1	1	1	2	1	2	2	2	2		1	2		2	3	2	2	2	2	2	2	2	2	2	2	2	2	2	1			1	1	34
2	1	1	15	2004-01-26	2	0	Lincang No.2 middle school	6	2	1	2	2	3	2	1	1	1	1	2	2	2	2	2	2		1	2		1	1	2	2	2	1	2	2	2	2	2	2	2	2	2	2			1	2
2	1	1	11	2008-07-26	2	0	Fengxiang primary school	4	1	6	1	2	1	4	1	1	1	1	1	2	1	2	2	2		1	1	32	3	4	2	2	2	2	2	2	2	2	2	2	2	2	2	1			1	1	30
2	1	1	12	2007-12-02	1	0	Fengxiang primary school	4	1	6	1	2	0	3	1	1	1	1	2	1	2	2	2	2		1	2			0	2	2	2	2	2	2	2	2	2	2	2	2	2	1			1	1	37
2	1	1	11	2008-01-03	1	0	Fengxiang primary school	4	1	6	1	2	0	4	2	2	1	2	2	1	2	2	2	2		1	1	38	3	4	2	2	1	2	2	2	2	2	2	2	2	2	2	2			1	1	35
2	1	1	11	2008-02-11	1	0	Fengxiang primary school	4	1	6	1	2	0	5	1	1	1	1	1	1	2	2	2	2		1	1	55	1	2	2	2	1	2	2	2	2	2	2	2	2	2	2	2			1	1	54
2	1	1	12	2007-11-18	1		Fengxiang primary school	4	1	6	1	1	0	7	1	1	1	1	2	2	1	2	1	2		1	2			0	2	2	2	2	2	2	2	2	2	2	2	2	2	1			1	1	38
2	1	1	11	2008-06-20	1	0	Fengxiang primary school	4	1	6	1	1	0	4	1	1	1	1	1	2	2	2	2	2		1	1	39	2	3	2	2	2	2	2	2	2	2	2	2	2	2	2	1			1	1	37
2	1	1	13	2006-11-26	2	0	Fengxiang primary school	4	1	6	1	2	1	4	1	1	1	1	2	1	2	1	2	2		1	1	40		0	2	2	2	2	2	2	2	2	2	2	2	2	2	1			1	1	34
2	1	1	12	2007-10-27	2	0	Fengxiang primary school	4	1	6	1	2	0	5	1	1	1	1	2	1	2	2	2	2		1	1	37		0	2	2	1	2	2	2	2	2	2	2	2	2	2	2			1	1	39
2	1	1	12	2007-09-12	1	0	Fengxiang primary school	4	1	6	1	2	1	6	1	1	1	1	1	2	2	2	2	2		1	2		3	4	2	2	2	2	2	2	2	2	2	2	2	2	2	1			1	2
2	1	1	11	2007-12-26	1	0	Fengxiang primary school	4	1	6	1	2	1	4	1	1	1	1	2	1	2	2	2	2		1	1	41	2	3	2	2	2	2	2	2	2	2	2	2	2	2	2	1			1	1	40
2	1	1	11	2008-03-15	1	0	Fengxiang primary school	4	1	6	1	2	0	3	2	2	1	2	1	2	2	2	2	2		1	1	36	3	5	2	2	2	2	2	2	2	2	2	2	2	2	2	1			1	1	34
2	1	1	11	2008-02-22	1		Fengxiang primary school	4	1	6	1	1	1	3	2	2	1	2	1	2	2	2	2	2		1	1	40		0	2	2	2	2	2	2	2	2	2	2	2	2	2	1			1	1	40
2	1	1	11	2008-03-24	1	0	Fengxiang primary school	4	1	6	1	2	0	4	1	1	1	1	2	1	1	2	2	2		1	1	34		0	2	2	2	2	2	2	2	2	2	2	2	2	2	1			1	1	35
2	1	1	11	2008-08-02	1	0	Fengxiang primary school	4	1	6	1	2	0	4	2	2	1	2	2	1	2	2	1	2		1	1	46	1	2	2	2	1	1	2	2	2	2	2	2	2	2	2	2			1	1	34
2	1	1	12	2007-11-11	1	0	Fengxiang primary school	4	1	6	1	2	0	3	1	1	1	1	2	1	2	2	2	2		1	1	40	3	4	2	2	2	2	2	2	2	2	2	2	2	2	2	1			1	1	39
2	1	1	11	2008-02-06	1		Fengxiang primary school	4	1	6	1	2	0	3	1	1	1	1	2	1	2	2	2	2		1	2		1	2	2	2	2	2	2	2	2	2	2	2	2	2	2	1			1	2
2	1	1	12	2007-11-08	1	0	Fengxiang primary school	4	1	6	1	2	0	4	1	1	1	1	1	1	2	2	2	2		1	2			0	2	2	2	2	2	2	2	2	2	2	2	2	2	1			1	2
2	1	1	12	2007-09-17	1	0	Fengxiang primary school	4	1	6	1	2	0	2	1	1	1	1	2	2	2	2	2	2		1	1	50	2	3	2	2	2	2	2	2	2	2	2	2	2	2	2	1			1	1	48
2	1	1	12	2007-10-12	1		Fengxiang primary school	4	1	6	1	2	0	3	1	1	1	1	2	1	2	2	2	2		1	2		1	2	2	2	2	2	2	2	2	2	2	2	2	2	2	1			1	1	37
2	1	1	11	2008-01-15	1	0	Fengxiang primary school	4	1	6	1	1	0	2	1	1	1	1	2	2	2	2	2	2		1	1	43		0	2	2	2	2	2	2	2	2	2	2	2	2	2	1			1	1	39
2	1	1	11	2008-08-29	1	0	Fengxiang primary school	4	1	6	1	2	1	3	1	1	1	1	2	1	2	2	2	2		1	1	43	2	3	2	2	2	2	2	2	2	2	2	2	2	2	2	1			1	1	40
2	1	1	11	2008-01-20	1	0	Fengxiang primary school	4	1	6	1	2	0	5	1	1	1	1	1	1	2	2	2	2		1	1	43	2	3	2	2	2	2	2	2	2	2	2	2	2	2	2	1			1	1	36
2	1	1	11	2008-03-24	1	0	Fengxiang primary school	4	1	6	1	2	0	3	1	1	1	1	2	1	2	2	2	2		1	1	34	3	4	2	2	2	2	2	2	2	2	2	2	2	2	1	2	pleuritis		1	1	35
2	1	1	11	2008-03-19	1		Fengxiang primary school	4	1	6	1	1	0	2	1	1	1	1	2	2	2	2	2	2		1	1	42	3	4	2	2	2	2	2	2	2	2	2	2	2	2	2	1			1	1	40
2	1	1	12	2007-09-15	1	0	Fengxiang primary school	4	1	6	1	2	1	4	1	1	1	1	1	1	2	2	2	2		1	1	40		0	2	2	2	2	2	2	2	2	2	2	2	2	2	1			1	1	38
2	1	1	11	2008-05-06	1	0	Fengxiang primary school	4	1	6	1	2	0	3	1	1	1	1	2	1	2	2	2	2		1	1	38		0	2	2	2	1	2	2	2	2	2	2	2	2	2	2			1	1	38
2	1	1	12	2007-11-07	1	0	Fengxiang primary school	4	1	6	1	2	0	3	1	1	1	1	2	1	2	2	2	2		1	1	40	3	5	2	2	2	2	2	2	2	2	2	2	2	2	2	1			1	1	38
2	1	1	12	2007-08-21	1		Fengxiang primary school	4	1	6	1	2	0	1	2	2	1	2	2	2	2	2	2	2		1	2		2	3	2	2	2	2	2	2	2	2	2	2	2	2	1	2	renallithiasis		1	1	38
2	1	1	11	2008-03-02	1	0	Fengxiang primary school	4	1	6	1	2	1	7	2	2	1	2	2	1	1	1	2	2		1	2			0	2	2	2	2	2	2	2	2	2	2	2	2	2	1			1	1	38
2	1	1	12	2007-11-09	1	0	Fengxiang primary school	4	1	6	1	2	0	8	1	1	1	1	1	1	1	1	2	2		1	2		2	3	2	2	2	2	2	2	2	2	2	2	2	2	2	1			1	2
2	1	1	11	2008-07-06	1	0	Fengxiang primary school	4	1	6	1	2	0	3	1	1	1	1	2	1	2	2	2	2		1	1	42	3	4	2	2	2	2	2	2	2	2	2	2	2	2	2	1			1	1	42
2	1	1	11	2008-01-27	1	0	Fengxiang primary school	4	1	6	1	2	1	8	1	1	1	1	2	1	1	1	2	2		1	1	41	3	4	2	2	2	2	2	2	2	2	2	2	2	2	2	1			1	1	38
2	1	1	11	2008-04-14	1	0	Fengxiang primary school	4	1	6	1	1	0	2	1	1	1	1	2	2	2	2	2	2		1	1	42		0	2	2	2	1	2	2	2	2	2	2	2	2	2	2			1	1	37
2	1	1	12	2007-11-05	1	0	Fengxiang primary school	4	1	6	1	1	0	2	1	1	1	1	2	2	2	2	2	2		1	1	42	3	4	2	2	2	2	2	2	2	2	2	2	2	2	2	1			1	1	40
2	1	1	11	2008-05-04	1	0	Fengxiang primary school	4	1	6	2	1	0	5	1	1	1	1	1	2	2	1	2	2		1	2			0	2	2	2	2	2	2	2	2	2	2	2	2	2	1			1	2
2	1	1	11	2007-12-17	1		Fengxiang primary school	4	1	6	1	2	0	2	2	2	1	2	2	1	2	2	2	2		1	1	43		0	2	2	1	2	2	2	2	2	2	2	2	2	2	2			1	1	41
2	1	1	11	2007-12-22	1	0	Fengxiang primary school	4	1	6	1	2	0	4	1	1	1	1	1	1	2	2	2	2		1	1	43	1	2	2	2	2	2	2	2	2	2	2	2	2	2	2	1			1	1	33
2	1	1	11	2008-05-23	1	0	Fengxiang primary school	4	1	6	1	2	0	4	1	1	1	1	1	1	2	2	2	2		1	2			0	2	2	2	2	2	2	2	2	2	2	2	2	2	1			1	2
2	1	1	11	2008-01-17	1	0	Fengxiang primary school	4	1	6	1	1	0	2	2	2	2	1	1	2	2	2	2	2		1	1	40	3	4	2	2	2	2	2	2	2	2	2	2	2	2	2	1			1	1	38
2	1	1	11	2008-02-01	1	0	Fengxiang primary school	4	1	6	1	1	1	2	1	1	1	1	2	2	2	2	2	2		1	1	43	3	4	2	2	2	2	2	2	2	2	2	2	2	2	2	1			1	1	40
2	1	1	14	2005-05-24	1	0	Fengxiang primary school	4	1	6	1	1	0	3	1	1	1	1	1	2	2	2	2	2		1	2			0	2	2	2	2	2	2	2	2	2	2	2	2	2	1			1	2
2	1	1	12	2007-11-11	1	0	Fengxiang primary school	4	1	6	1	2	0	6	2	2	1	2	2	1	1	2	2	1	grandfathergrandmother	1	1	37	2	3	2	2	2	2	2	2	2	2	2	2	2	2	2	1			1	1	36
2	1	1	11	2008-02-20	1	0	Fengxiang primary school	4	1	6	1	2	0	3	1	1	1	1	2	1	2	2	2	2		1	1	42	2	3	2	2	1	2	2	2	2	2	2	2	2	2	2	2			1	1	39
2	1	1	11	2008-05-25	1	0	Fengxiang primary school	4	1	6	1	1	0	3	1	1	1	1	1	2	2	2	2	2		1	1	40	3	5	2	2	2	2	2	2	2	2	2	2	2	2	1	2	rheumatism		1	1	39
2	1	1	12	2007-10-13	1	0	Fengxiang primary school	4	1	6	1	2	0	4	1	1	1	1	2	1	2	2	1	2		1	1	40	2	3	2	2	2	2	2	2	2	2	2	2	2	2	2	1			1	1	38
2	1	1	11	2008-07-30	1	0	Fengxiang primary school	4	1	6	1	2	0	6	1	1	1	1	1	2	2	1	2	2		1	1	41	3	5	2	2	2	2	2	2	2	2	2	2	2	2	2	1			1	1	41
2	1	1	12	2007-08-21	1	0	Fengxiang primary school	4	1	6	1	2	1	3	2	2	2	1	1	1	2	2	2	2		1	1	37	2	3	2	2	2	2	2	2	2	2	2	2	2	2	2	1			1	1	36
2	1	1	12	2007-11-13	1	0	Fengxiang primary school	4	1	6	1	1	0	7	2	2	1	2	1	2	1	2	1	2		1	1	41	3	4	2	2	2	2	2	2	2	2	2	2	2	2	2	1			1	1	40
2	1	1	11	2008-08-03	1		Fengxiang primary school	4	1	6	1	1	1	4	2	2	2	1	1	2	1	1	2	2		1	2		1	2	2	2	1	2	2	2	2	2	2	2	2	2	2	2			1	2
2	1	1	12	2007-11-20	1	0	Fengxiang primary school	4	1	6	1	2	0	5	1	1	1	1	1	1	2	2	2	2		1	2		3	5	2	2	2	2	2	2	2	2	2	2	2	2	2	1			1	2
2	1	1	12	2007-11-23	1	0	Fengxiang primary school	4	1	6	1	2	0	4	1	1	1	1	2	2	2	2	2	1	grandfathergrandmother	1	2		2	3	2	2	2	2	2	2	2	2	2	2	2	2	2	1			1	2
2	1	1	11	2008-04-02	1	0	Fengxiang primary school	4	1	6	1	2	0	2	1	1	1	1	2	2	2	2	2	2		1	1	38	3	4	2	2	2	2	2	2	2	2	2	2	2	2	2	1			1	1	36
2	1	1	11	2008-08-24	1	0	Fengxiang primary school	4	1	6	1	2	0	4	1	1	1	1	1	2	2	2	2	2		1	1	39		0	2	2	2	2	2	2	2	2	2	2	2	2	2	1			1	1	36
2	1	1	11	2008-01-14	1	0	Fengxiang primary school	4	1	6	1	1	0	3	1	1	1	1	1	2	2	2	2	2		1	1	45	3	4	2	2	2	2	2	2	2	2	2	2	2	2	2	1			1	1	39
2	1	1	11	2008-05-17	1		Fengxiang primary school	4	1	6	1	1	0	3	1	1	1	1	1	2	2	2	2	2		1	1	47	3	5	2	2	2	2	2	2	2	2	2	2	2	2	2	1			1	1	44
2	1	1	12	2007-12-14	1		Fengxiang primary school	4	1	6	1	1	0	2	1	1	1	1	2	2	2	2	2	2		1	1	38	2	3	2	2	2	2	2	2	2	2	2	2	2	2	2	1			1	1	43
2	1	1	12	2007-11-13	1	0	Fengxiang primary school	4	1	6	1	1	0	3	2	2	1	2	2	2	2	2	2	2		1	1	37	3	4	2	2	2	2	2	2	2	2	2	2	2	2	2	1			1	1	36
2	1	1	11	2008-02-14	1	0	Fengxiang primary school	4	1	6	1	1	0	3	1	1	1	1	2	2	1	2	2	2		1	1	43	3	4	2	2	2	2	2	2	2	2	2	2	2	2	2	1			1	1	40
2	1	1	11	2008-01-09	1		Fengxiang primary school	4	1	6	1	1	0	1	2	2	1	2	2	2	2	2	2	2		1	1	47	2	3	2	2	2	2	2	2	2	2	2	2	2	2	2	1			1	1	38
2	1	1	12	2007-10-13	1	0	Fengxiang primary school	4	1	6	1	2	0	3	1	1	1	1	2	1	2	2	2	2		1	1	41	3	5	2	2	2	2	2	2	2	2	2	2	2	2	2	1			1	1	39
2	1	1	12	2007-11-27	1	0	Fengxiang primary school	4	1	6	1	2	0	2	2	2	1	2	2	1	2	2	2	2		1	2		1	1	2	2	2	2	2	2	2	2	2	2	2	2	2	1			1	2
2	1	1	11	2008-05-04	1		Fengxiang primary school	4	1	6	1	2	0	8	1	1	1	1	2	1	2	2	1	2		1	1	35	2	3	2	2	2	2	2	2	2	2	2	2	2	2	2	1			1	1	33
2	1	1	11	2008-01-19	1	0	Fengxiang primary school	4	1	6	1	2	0	5	1	1	1	1	1	1	2	2	2	2		1	1	40	3	5	2	2	2	2	2	2	2	2	2	2	2	2	2	1			1	1	38
2	1	1	11	2008-08-08	1	0	Fengxiang primary school	4	1	6	1	2	0	8	1	1	1	1	1	1	1	1	2	1	Uncle-in-law	1	1	40		0	2	2	2	2	2	2	2	2	2	1	2	2	2	2			1	1	40
2	1	1	11	2008-08-10	1	0	Fengxiang primary school	4	1	6	1	1	0	4	1	1	1	1	1	2	2	2	2	2		1	2			0	2	2	2	2	2	2	2	2	2	2	2	2	2	1			1	2
2	1	1	11	2008-07-17	1	0	Fengxiang primary school	4	1	6	1	1	0	2	1	1	1	1	2	2	2	2	2	2		1	1	41	3	4	2	2	2	2	2	2	2	2	2	2	2	2	2	1			1	1	40
2	1	1	11	2008-05-16	1	0	Fengxiang primary school	4	1	6	1	2	0	2	2	3	2	2	1	1	2	2	2	2		1	1	38	2	3	2	2	2	2	2	2	2	2	2	2	2	2	2	1			1	1	36
2	1	1	11	2008-02-28	2	0	Fengxiang primary school	4	1	6	1	2	1	10	1	1	1	1	2	1	2	2	1	2		1	1	40	3	4	2	2	2	2	2	2	2	2	2	2	2	2	2	1			1	1	39
2	1	1	11	2008-03-26	2	0	Fengxiang primary school	4	1	6	1	2	0	3	1	1	1	1	2	1	2	2	2	2		1	1	43	2	3	2	2	2	1	2	2	2	2	2	2	2	2	2	2			1	1	43
2	1	1	12	2007-11-20	1		Fengxiang primary school	4	1	6	1	1	0	4	1	1	1	1	1	2	2	2	2	2		1	1	42		0	2	2	2	2	2	2	2	2	2	2	2	2	2	1			1	1	39
2	1	1	15	2004-01-04	1		Linxiang district No.1 middle school	9	3	1	1	2	1	6	1	1	1	1	1	1	2	2	2	2		1	2		2	3	2	2	2	2	2	2	2	2	2	2	2	2	2	1			1	2
2	1	1	16	2003-03-31	2		Linxiang district No.1 middle school	9	3	1	2	2	0	4	2	2	1	2	1	1	2	2	2	2		2																				8	1	1	36
2	1	1	17	2002-09-20	2		Linxiang district No.1 middle school	9	3	3	2	1	0	1	2	2	1	2	2	2	2	2	2	2		1	1	43	2	3	2	2	2	2	2	2	2	2	2	2	2	2	2	1			1	1	37
2	1	1	17	2002-08-06	2		Linxiang district No.1 middle school	9	3	2	2	2	0	5	1	1	1	1	2	1	2	2	2	2		1	2		2	3	2	2	2	2	2	2	2	2	2	2	2	2	1	2	unknown		1	1	34
2	1	1	15	2004-09-02	2		Linxiang district No.1 middle school	9	3	1	2	2	0	3	1	1	1	1	2	1	2	2	2	2		1	1	39	1	2	2	2	2	2	2	2	2	2	2	2	2	2	2	1			1	1	37
2	1	1	16	2003-04-04	2		Linxiang district No.1 middle school	9	3	1	2	2	1	2	2	3	2	2	1	2	2	2	2	2		1	1	43	2	3	2	2	2	2	2	2	2	2	2	2	2	2	2	1			1	1	41
2	1	1	16	2003-11-02	1		Linxiang district No.1 middle school	9	3	2	2	2	1	5	1	1	1	1	1	1	2	2	2	2		1	1	40		0	2	2	1	2	2	2	2	2	2	2	2	2	2	2			1	1	41
2	1	1	16	2003-04-03	1	0	Linxiang district No.1 middle school	9	3	1	2	2	0	3	1	1	1	1	2	1	2	2	2	2		1	1	52	3	4	2	2	2	2	2	2	2	2	2	2	2	2	2	1			1	1	38
2	1	1	15	2004-07-28	2		Linxiang district No.1 middle school	9	3	1	2	2	0	2	1	1	1	1	2	2	2	2	2	2		1	1	50	3	4	2	2	2	2	2	2	2	2	2	2	2	2	2	1			1	1	41
2	1	1	16	2002-12-26	2		Linxiang district No.1 middle school	9	3	3	2	2	2	1	2	2	2	1	2	2	2	2	2	2		1	1	45	1	2	2	2	2	2	2	2	2	2	2	2	2	2	2	1			1	1	40
2	1	1	15	2004-07-14	2		Linxiang district No.1 middle school	9	3	1	2	2	2	2	2	2	1	2	2	1	2	2	2	2		1	2		2	3	2	2	2	2	2	2	2	2	2	2	2	2	2	1			1	1	46
2	1	1	16	2003-03-17	2		Linxiang district No.1 middle school	9	3	1	2	2	0	4	2	2	2	1	1	1	2	2	2	2		1	1	39	1	2	2	2	2	2	2	2	2	2	2	2	2	2	2	1			1	2
2	1	1	16	2003-06-12	2		Linxiang district No.1 middle school	9	3	2	2	2	0	4	2	3	2	2	1	1	2	2	2	2		1	1	39	1	2	1	2	2	2	2	2	2	2	2	2	2	2	2	2			1	1	37
2	1	1	17	2001-12-13	2		Linxiang district No.1 middle school	9	3	3	2	2	2	3	1	1	1	1	2	1	2	2	2	2		1	1	42	1	2	2	2	1	2	2	2	2	2	2	1	2	2	1	2			1	1	43
2	1	1	15	2004-03-04	1		Linxiang district No.1 middle school	9	3	1	1	1	0	4	1	1	1	1	1	2	2	2	2	2		1	1	43	3	4	2	2	2	2	2	2	2	2	2	2	2	2	2	1			1	1	40
2	1	1	16	2003-10-17	2		Linxiang district No.1 middle school	9	3	1	2	1	0	2	1	1	1	1	2	2	2	2	2	2		1	1	53	1	2	2	2	2	2	2	2	2	2	2	2	2	2	2	1			1	1	46
2	1	1	15	2004-03-09	2		Linxiang district No.1 middle school	9	3	1	2	2	0	4	1	1	1	1	2	1	2	2	2	2		1	1	57	1	2	2	2	2	2	2	2	2	2	2	2	2	2	2	1			1	1	50
2	1	1	16	2003-04-28	2	0	Linxiang district No.1 middle school	9	3	3	1	2	0	2	1	1	1	1	2	2	2	2	2	2		1	2		2	3	2	2	1	2	2	2	2	2	2	2	2	2	2	2			1	1	53
2	1	1	17	2002-09-19	2		Linxiang district No.1 middle school	9	3	2	2	2	0	3	1	1	1	1	2	1	2	2	2	2		1	1	45	1	2	2	2	1	2	2	2	2	2	2	1	2	2	2	2			1	1	42
2	1	1	16	2003-07-20	1		Linxiang district No.1 middle school	9	3	1	2	2	1	3	2	3	2	2	2	2	1	2	1	2		1	1	48	1	2	2	2	2	2	2	2	2	2	2	2	2	2	2	1			1	1	45
2	1	1	16	2003-07-09	2		Linxiang district No.1 middle school	9	3	1	2	2	0	4	1	1	1	1	1	1	2	2	2	2		1	1	40	1	2	2	2	2	2	2	2	2	2	2	2	2	2	1	2	uarthritis		1	1	39
2	1	1	17	2002-04-09	2		Linxiang district No.1 middle school	9	3	3	2	2	0	3	1	1	1	1	2	1	2	2	2	2		1	2		2	3	2	2	2	2	2	2	2	2	2	2	2	2	2	1			1	2
2	1	1	17	2002-02-15	2		Linxiang district No.1 middle school	9	3	3	2	2	0	3	2	2	1	2	1	2	2	2	2	2		1	1	45	1	2	2	2	2	2	2	2	2	2	2	2	2	2	2	1			1	1	47
2	1	1	17	2002-04-26	1		Linxiang district No.1 middle school	9	3	3	1	1	0	6	1	1	1	1	1	2	2	1	2	2		1	2		3	4	2	2	2	2	2	2	2	2	2	2	2	2	2	1			1	2
2	1	1	16	2002-12-28	1		Linxiang district No.1 middle school	9	3	2	2	2	0	3	1	1	1	1	2	1	2	2	2	2		1	1	38	1	2	2	2	2	2	2	1	2	2	2	2	2	2	2	2			1	1	39
2	1	1	15	2004-02-12	2		Linxiang district No.1 middle school	9	3	1	2	2	0	3	1	1	1	1	1	2	2	2	2	2		1	1	45	2	3	2	2	2	2	2	2	2	2	2	2	2	2	2	1			1	1	43
2	1	1	16	2003-01-19	2		Linxiang district No.1 middle school	9	3	2	2	2	1	1	2	2	1	2	2	2	2	2	2	2		1	1	48	1	2	2	2	2	2	2	2	2	2	2	2	2	2	2	1			1	1	48
2	1	1	17	2002-02-15	2		Linxiang district No.1 middle school	9	3	2	2	2	0	5	1	1	1	1	1	1	2	2	2	2		1	1	51	1	2	2	2	2	2	2	2	2	2	2	1	2	2	2	2			1	1	45
2	1	1	16	2003-04-26	2		Linxiang district No.1 middle school	9	3	2	2	2	0	4	2	2	1	2	2	1	2	2	2	2		2																				12	1	1	44
2	1	1	15	2004-05-13	2		Linxiang district No.1 middle school	9	3	1	2	2	0	5	1	1	1	1	1	1	2	2	2	2		1	1	48	2	3	2	2	2	2	2	2	2	2	2	2	2	2	2	1			1	1	35
2	1	1	14	2005-02-07	2		Linxiang district No.1 middle school	9	3	1	2	2	0	2	2	3	2	2	1	2	2	2	2	2		1	1	46	1	2	2	2	2	2	2	2	2	2	2	2	2	2	2	1			1	1	36
2	1	1	17	2002-03-23	1		Linxiang district No.1 middle school	9	3	3	2	2	2	3	1	1	1	1	2	1	2	2	2	2		1	1	42	3	5	2	2	2	2	2	2	2	2	2	2	2	2	1	2	renallithiasis		1	1	34
2	1	1	17	2002-09-02	1	0	Linxiang district No.1 middle school	9	3	3	1	2	1	2	1	1	1	1	2	2	2	2	2	2		1	1	47	1	2	2	2	2	2	2	2	2	2	2	2	2	2	2	1			1	1	51
2	1	1	16	2003-01-04	2		Linxiang district No.1 middle school	9	3	1	2	2	0	3	1	1	1	1	2	1	2	2	2	2		1	1	49	2	3	2	2	2	2	2	2	2	2	2	1	2	2	2	2			1	1	46
2	1	1	16	2002-12-20	2		Linxiang district No.1 middle school	9	3	2	2	2	0	4	1	1	1	1	2	1	2	2	2	2		1	2		1	2	1	2	2	2	2	2	2	2	2	2	2	2	2	2			1	2
2	1	1	16	2003-10-16	1		Linxiang district No.1 middle school	9	3	1	2	1	0	2	1	1	1	1	2	2	2	2	2	2		1	1	48	2	3	2	2	2	2	2	2	2	2	2	2	2	2	2	1			1	1	49
2	1	1	16	2003-05-04	2		Linxiang district No.1 middle school	9	3	2	2	2	1	2	2	2	1	2	2	1	2	2	2	2		1	1	42	2	3	2	2	2	2	2	2	2	2	2	1	2	2	2	2			1	1	40
2	1	1	15	2004-02-16	1		Linxiang district No.1 middle school	9	3	1	2	1	2	1	2	2	2	1	2	2	2	2	2	2		1	1	42	3	4	2	2	1	2	2	2	2	2	2	2	2	2	2	2			1	1	43
2	1	1	17	2002-03-03	2		Linxiang district No.1 middle school	9	3	1	2	2	0	6	1	1	1	1	2	1	2	2	2	2		1	1	50	1	2	2	2	2	2	1	2	2	2	2	2	2	2	1	2			1	1	50
2	1	1	16	2003-05-14	2		Linxiang district No.1 middle school	9	3	1	2	2	0	1	2	3	2	2	2	1	2	2	2	2		1	1	43	1	2	2	2	2	2	2	2	2	2	2	2	2	2	2	1			1	1	44
2	1	1	16	2003-04-23	2		Linxiang district No.1 middle school	9	3	1	2	2	0	5	1	1	1	1	2	1	2	2	2	2		1	1	45	2	3	2	2	2	2	2	2	2	2	2	2	2	2	2	1			1	1	36
2	1	1	15	2004-02-24	2	0	Linxiang district No.1 middle school	9	3	1	2	2	0	3	2	2	1	2	2	1	2	2	2	2		1	1	46	2	3	2	2	2	2	2	2	2	2	2	2	2	2	2	1			1	1	45
2	1	1	15	2004-04-05	2		Linxiang district No.1 middle school	9	3	1	2	2	0	4	1	1	1	1	1	1	2	2	2	2		1	1	41	2	3	2	2	2	2	2	2	2	2	2	2	2	2	2	1			1	1	39
2	1	1	16	2003-09-19	2		Linxiang district No.1 middle school	9	3	1	2	2	0	3	1	1	1	1	2	1	2	2	2	2		1	1	44	1	2	2	2	2	2	1	2	2	2	2	2	2	2	2	2			1	1	39
2	1	1	16	2003-06-02	2		Linxiang district No.1 middle school	9	3	1	2	2	0	3	1	1	1	1	2	1	2	2	2	2		1	1	41	1	2	2	2	2	2	2	2	2	2	2	2	2	2	2	1			1	1	42
2	1	1	16	2003-07-28	2		Linxiang district No.1 middle school	9	3	1	2	2	0	2	1	1	1	1	2	2	2	2	2	2		1	1	37	1	2	2	2	2	2	2	2	2	2	2	2	2	2	2	1			1	1	38
2	1	1	16	2003-08-02	2		Linxiang district No.1 middle school	9	3	1	2	2	0	4	1	1	1	1	1	1	2	2	2	2		1	1	32	1	2	2	2	2	2	2	2	2	2	2	2	2	2	2	1			1	1	34
2	1	1	16	2003-07-16	2		Linxiang district No.1 middle school	9	3	1	2	2	0	1	2	2	1	2	2	2	2	2	2	2		2																				16	1	1	42
2	1	1	15	2004-02-14	2		Linxiang district No.1 middle school	9	3	1	2	2	0	4	1	1	1	1	1	1	2	2	2	2		1	1	39	2	3	2	2	2	2	2	2	2	2	2	2	2	2	2	1			1	1	39
2	1	1	17	2002-09-28	2		Linxiang district No.1 middle school	9	3	1	2	1	0	3	1	1	1	1	1	2	2	2	2	2		1	1	44	1	2	1	1	2	2	2	2	2	2	2	2	2	2	2	2			1	1	43
2	1	1	17	2002-08-19	2		Linxiang district No.1 middle school	9	3	1	2	2	0	3	1	1	1	1	2	1	2	2	2	2		1	1	43	1	2	2	2	2	2	2	2	2	2	2	2	2	2	2	1			1	1	41
2	1	1	15	2004-09-15	2		Linxiang district No.1 middle school	9	3	1	2	2	1	4	1	1	1	1	1	1	2	2	2	2		1	1	41	2	3	2	2	2	2	2	2	2	2	2	2	2	2	2	1			1	1	37
2	1	1	15	2004-06-06	2		Linxiang district No.1 middle school	9	3	1	2	2	0	5	1	1	1	1	1	1	2	2	2	2		1	1	50	1	2	2	2	2	2	2	2	2	2	2	2	2	2	1	2	gall bladder		1	1	52
2	1	1	15	2004-05-01	2		Linxiang district No.1 middle school	9	3	1	1	2	1	3	1	1	1	1	2	1	2	2	2	2		1	1	39	1	2	2	2	2	2	2	2	2	2	2	2	2	2	2	1			1	1	37
2	1	1	15	2004-04-08	2		Linxiang district No.1 middle school	9	3	1	2	2	0	3	1	1	1	1	2	1	2	2	2	2		1	1	37	2	3	2	2	2	2	2	2	2	2	2	2	2	2	2	1			1	1	38
2	1	1	16	2002-12-18	2		Linxiang district No.1 middle school	9	3	1	2	2	0	5	1	1	1	1	1	2	2	2	2	2		1	1	44	1	2	2	2	2	2	2	2	2	2	2	2	2	2	2	1			1	1	44
2	1	1	15	2004-02-22	1		Linxiang district No.1 middle school	9	3	1	2	1	0	4	1	1	1	1	2	2	1	1	2	2		1	1	48	3	4	2	2	2	2	2	2	2	2	2	2	2	2	2	1			1	1	43
2	1	1	17	2002-06-25	2		Linxiang district No.1 middle school	9	3	1	2	2	0	3	2	3	2	2	1	1	2	2	2	2		1	1	42	1	2	2	2	2	2	2	2	2	2	2	2	2	2	2	1			1	1	40
2	1	1	16	2003-12-16	2		Linxiang district No.1 middle school	9	3	1	2	2	0	4	1	1	1	1	1	1	2	2	2	2		1	1	45	3	4	2	2	2	2	2	2	2	2	2	2	2	2	2	1			1	1	43
2	1	1	16	2003-03-27	2		Linxiang district No.1 middle school	9	3	1	2	2	0	3	2	2	2	1	2	1	2	2	2	2		1	1	43	1	2	2	2	2	2	2	2	2	2	2	2	2	2	2	1			2
2	1	1	15	2004-06-09	2		Linxiang district No.1 middle school	9	3	1	2	2	1	5	1	1	1	1	2	1	2	2	2	2		1	1	48	1	2	2	2	2	2	2	2	2	2	2	2	2	2	2	1			1	1	44
2	1	1	15	2004-04-26	2		Linxiang district No.1 middle school	9	3	1	2	2	0	5	1	1	1	1	1	1	2	2	2	2		1	1	40	1	2	2	2	1	1	2	2	2	2	2	2	2	2	2	2			1	1	35
2	1	1	16	2003-04-07	1		Linxiang district No.1 middle school	9	3	1	2	2	0	4	1	1	1	1	2	1	2	2	2	2		1	1	38	2	3	2	2	2	2	2	2	2	2	2	2	2	2	2	1			1	1	37
2	1	1	16	2003-04-11	2		Linxiang district No.1 middle school	9	3	1	2	2	0	4	1	1	1	1	2	1	2	2	2	2		1	1	43	1	2	2	2	2	2	2	2	2	2	2	2	2	2	2	1			1	1	42
2	1	1	17	2002-05-17	2		Linxiang district No.1 middle school	9	3	1	2	2	0	2	2	3	2	2	2	1	2	2	2	2		1	1	48	1	1	2	2	2	2	1	2	2	2	2	2	2	2	2	2			1	1	36
2	1	1	15	2004-03-11	2		Linxiang district No.1 middle school	9	3	1	2	2	0	2	2	2	1	2	2	1	2	2	2	2		1	1	43	1	2	2	2	2	2	2	2	2	2	2	2	2	2	2	1			1	1	37
2	1	1	16	2003-11-01	1		Linxiang district No.1 middle school	9	3	1	2	2	0	2	1	1	1	1	2	2	2	2	2	2		1	1	64	1	2	2	2	2	2	2	2	2	2	2	2	2	2	1	2	unknown		1	1	57
2	1	1	16	2003-05-26	2		Linxiang district No.1 middle school	9	3	1	2	2	0	2	2	2	1	2	2	1	2	2	2	2		2																				13	1	1	46
2	1	1	15	2004-02-11	1		Linxiang district No.1 middle school	9	3	1	2	2	0	2	1	1	1	1	2	2	2	2	2	2		1	1	50	2	3	2	2	1	2	2	2	2	2	2	2	2	2	2	2			1	1	45
2	1	1	16	2003-07-14	2		Linxiang district No.1 middle school	9	3	1	1	2	0	3	1	1	1	1	2	1	2	2	2	2		1	1	43	1	1	2	2	2	2	2	2	2	2	2	2	2	2	1	2	gastropathy		1	1	42
2	1	1	14	2005-04-03	2	0	Linxiang district No.1 middle school	9	3	1	2	2	1	5	1	1	1	1	1	1	2	2	2	2		1	1	38	3	4	2	2	2	2	2	2	2	2	2	2	2	2	2	1			1	1	38
2	1	1	15	2004-03-01	1		Linxiang district No.1 middle school	9	3	1	2	1	0	3	1	1	1	1	1	2	2	2	2	2		1	1	52	3	5	2	2	2	2	2	2	2	2	2	2	2	2	1	2	gallbladderlithiasis		1	1	46
2	1	1	15	2004-05-12	2		Linxiang district No.1 middle school	9	3	1	2	2	0	3	1	1	1	1	2	1	2	2	2	2		1	2		2	3	2	2	2	2	2	2	2	2	2	2	2	1	2	2			1	2
2	1	1	15	2004-08-20	2		Linxiang district No.1 middle school	9	3	1	2	2	0	3	1	1	1	1	2	1	2	2	2	2		1	1	57	1	2	2	1	2	2	2	2	2	2	2	2	2	2	2	2			1	1	55
2	1	1	15	2004-08-01	2		Linxiang district No.1 middle school	9	3	1	2	2	0	4	1	1	1	1	1	1	2	2	2	2		1	1	40	2	3	2	2	2	2	2	2	2	2	2	2	2	2	2	1			1	1	38
2	1	1	17	2002-09-03	2		Linxiang district No.1 middle school	9	3	1	2	2	0	6	1	1	1	1	1	2	2	2	2	2		1	1	42	2	3	2	2	2	2	2	2	2	2	2	2	2	2	2	1			1	1	40
2	1	1	15	2004-03-12	2		Linxiang district No.1 middle school	9	3	1	2	2	1	2	1	1	1	1	2	2	2	2	2	2		1	2		1	2	2	2	2	2	2	2	2	2	2	2	2	2	2	1			1	1	44
2	1	1	16	2003-09-20	2		Linxiang district No.1 middle school	9	3	1	2	2	0	5	1	1	1	1	1	1	2	2	2	2		1	1	37	1	2	2	2	2	2	2	2	2	2	2	2	2	2	2	1			1	1	36
2	1	1	15	2004-10-16	2		Linxiang district No.1 middle school	9	3	1	2	2	0	3	1	1	1	1	2	1	2	2	2	2		1	1	44	1	2	2	2	2	2	2	2	2	2	2	1	2	2	2	2			1	1	34
2	1	1	16	2003-05-17	2		Linxiang district No.1 middle school	9	3	1	2	2	0	1	2	3	2	2	2	2	2	2	1	2		1	1	46	2	3	2	2	2	2	2	2	2	2	2	2	2	2	2	1			1	1	41
2	1	1	16	2003-06-15	2		Linxiang district No.1 middle school	9	3	1	2	2	0	3	1	1	1	1	2	1	2	2	2	2		1	1	65	2	3	2	2	2	2	2	2	2	2	2	2	2	2	2	1			1	1	63
2	1	1	16	2003-08-23	2		Linxiang district No.1 middle school	9	3	1	2	2	0	3	1	1	1	1	2	1	2	2	2	2		1	1	43	1	2	2	2	2	2	2	2	2	2	2	2	2	2	1	2			1	1	40
2	1	1	15	2004-02-07	2		Linxiang district No.1 middle school	9	3	1	2	2	0	3	1	1	1	1	2	1	2	2	2	2		1	1	45	2	3	2	2	2	2	2	2	2	2	2	2	2	2	2	1			1	1	45
2	1	1	16	2003-07-16	2		Linxiang district No.1 middle school	9	3	1	2	2	0	3	1	1	1	1	2	1	2	2	2	2		1	1	48	1	2	2	2	2	2	2	2	2	2	2	1	2	2	2	2			1	1	41
2	1	1	16	2003-03-21	2		Linxiang district No.1 middle school	9	3	1	2	2	0	5	1	1	1	1	1	1	2	2	2	2		1	1	43	2	3	2	2	2	2	2	2	2	2	2	2	2	2	2	1			1	1	39
2	1	1	16	2003-05-09	2		Linxiang district No.1 middle school	9	3	1	2	2	0	4	1	1	1	1	1	1	2	2	2	2		1	1	45	1	2	2	2	2	2	2	2	2	2	2	2	2	2	2	1			1	1	41
2	1	1	15	2004-06-26	2		Linxiang district No.1 middle school	9	3	1	2	2	1	3	1	1	1	1	2	1	2	2	2	2		1	1	53	1	2	2	2	2	2	2	2	2	2	2	2	2	2	2	1			1	1	43
2	1	1	16	2003-06-28	1		Linxiang district No.1 middle school	9	3	1	2	2	0	3	1	1	1	1	2	1	2	2	2	2		1	1	51	2	3	2	2	2	2	2	2	2	2	2	2	2	2	2	1			1	1	43
2	1	1	16	2003-11-14	2		Linxiang district No.1 middle school	9	3	1	2	2	0	4	1	1	1	1	1	1	2	2	2	2		1	1	42	2	3	2	2	2	2	2	2	2	2	2	2	2	2	2	1			1	1	39
2	1	1	15	2004-01-09	2		Linxiang district No.1 middle school	9	3	1	2	2	0	5	1	1	1	1	1	1	2	2	2	2		1	1	45	2	3	2	2	2	2	2	2	2	2	2	2	2	2	2	1			1	1	37
2	1	1	16	2003-04-20	2		Linxiang district No.1 middle school	9	3	1	2	2	0	1	2	3	2	2	1	2	2	2	2	2		1	1	44	1	2	2	2	2	2	2	2	2	2	2	2	2	2	1	2	renallithiasis		1	1	34
2	1	1	16	2003-07-16	2		Linxiang district No.1 middle school	9	3	1	2	2	0	3	1	1	1	1	1	2	2	2	2	2		1	1	53	1	2	2	2	2	2	2	2	2	2	2	2	2	2	2	1			1	1	47
2	1	1	16	2003-09-13	1		Linxiang district No.1 middle school	9	3	1	2	2	0	2	2	2	1	2	2	1	2	2	2	2		2																				8	1	1	45
2	1	1	16	2003-07-02	2		Linxiang district No.1 middle school	9	3	1	2	1	3	2	1	1	1	1	2	2	2	2	2	2		1	1	45	3	4	2	2	2	2	2	2	2	2	2	2	2	2	2	1			1	1	45
2	1	1	15	2004-06-28	2		Linxiang district No.1 middle school	9	3	1	2	2	0	4	1	1	1	1	1	1	2	2	2	2		1	1	34	1	2	2	2	2	2	2	2	2	2	2	2	2	2	2	1			1	1	34
2	1	1	14	2004-12-25	2		Linxiang district No.1 middle school	9	3	1	2	2	0	3	1	1	1	1	1	2	2	2	2	2		1	1	47	2	3	2	2	2	2	2	2	2	2	2	2	2	2	2	1			1	1	41
2	1	1	16	2003-04-12	2		Linxiang district No.1 middle school	9	3	1	2	2	0	3	1	1	1	1	2	1	2	2	2	2		1	1	43	1	1	2	2	2	2	2	2	2	2	2	1	2	2	1	2	lithiasis		1	1	36
2	1	1	16	2003-01-12	2		Linxiang district No.1 middle school	9	3	1	2	2	0	3	1	1	1	1	2	1	2	2	2	2		1	1	48	1	2	2	2	2	2	2	2	2	2	2	2	2	2	2	1			1	1	44
2	1	1	13	2006-09-09	2		Mengtuo middle school	10	2	1	2	2	0	2	2	3	2	2	1	2	2	2	2	2		2																				6	1	1	40
2	1	1	16	2003-11-11	2		Mengtuo middle school	10	2	3	2	2	0	4	2	3	2	2	1	1	2	2	2	2		1	2		1	2	2	2	1	2	2	2	2	2	2	2	2	2	2	2			1	2
2	1	1	13	2006-01-23	2		Mengtuo middle school	10	2	2	2	2	0	2	2	2	2	1	2	1	2	2	2	2		1	2		1	2	2	2	2	2	2	2	2	2	2	2	2	2	2	1			1	1	30
2	1	1	14	2004-12-21	2		Mengtuo middle school	10	2	3	2	2	0	3	1	1	1	1	2	1	2	2	2	2		1	2		1	2	2	2	2	2	2	2	2	2	2	2	2	2	2	1			1	2
2	1	1	15	2004-01-08	2		Mengtuo middle school	10	2	3	2	2	0	5	1	1	1	1	1	1	2	2	2	2		1	1	47	1	2	2	2	2	2	2	2	2	2	2	2	2	2	2	1			1	1	39
2	1	1	15	2004-06-25	2		Mengtuo middle school	10	2	3	2	2	0	3	1	1	1	1	2	1	2	2	2	2		1	1	49	2	3	1	2	2	2	2	2	2	2	2	2	2	2	2	2			1	1	39
2	1	1	15	2004-06-18	2		Mengtuo middle school	10	2	3	2	2	3	3	1	1	1	1	2	1	2	2	2	2		1	2		1	2	2	2	2	2	2	2	2	2	2	2	2	2	2	1			1	2
2	1	1	14	2005-09-17	2		Mengtuo middle school	10	2	2	2	2	0	4	1	1	1	1	2	1	2	2	2	2		1	1	38	2	3	2	2	2	2	2	2	2	2	2	2	2	2	2	1			1	1	39
2	1	1	13	2006-01-31	2		Mengtuo middle school	10	2	2	2	2	0	6	1	1	1	1	1	1	2	2	2	2		1	1	39	1	2	2	2	2	2	2	2	2	2	2	2	2	2	2	1			1	1	40
2	1	1	13	2006-03-06	2		Mengtuo middle school	10	2	2	2	2	0	6	1	1	1	1	1	2	2	2	2	2		1	1	41	1	2	2	2	2	2	2	2	2	2	2	2	2	2	2	1			1	1	39
2	1	1	13	2006-04-06	2		Mengtuo middle school	10	2	2	2	2	0	5	1	1	1	1	1	1	2	2	2	2		1	1	38	2	3	2	2	2	2	2	2	2	2	2	2	2	2	2	1			1	1	32
2	1	1	13	2006-02-14	2		Mengtuo middle school	10	2	2	2	2	0	3	1	1	1	1	2	1	2	2	2	2		1	1	38	1	2	2	2	2	2	2	2	2	2	2	2	2	2	2	1			1	1	35
2	1	1	14	2005-04-13	2		Mengtuo middle school	10	2	2	2	2	0	7	1	1	1	1	1	1	2	2	2	2		1	2		1	2	2	2	2	2	2	2	2	2	2	2	2	2	2	1			1	2
2	1	1	13	2006-09-20	2		Mengtuo middle school	10	2	2	2	2	1	5	2	2	1	2	1	1	2	2	2	2		1	1	46	1	2	2	2	2	2	2	2	2	2	2	1	2	2	2	2			1	1	41
2	1	1	13	2005-12-18	2		Mengtuo middle school	10	2	2	2	2	0	6	1	1	1	1	1	1	2	2	2	2		1	1	42	2	3	2	2	2	2	2	2	2	2	2	2	2	2	2	1			1	1	38
2	1	1	14	2005-07-17	2		Mengtuo middle school	10	2	2	2	2	0	6	1	1	1	1	1	1	2	2	2	2		1	2		2	3	2	2	2	2	2	2	2	2	2	2	2	2	2	1			1	2
2	1	1	15	2004-08-30	2		Mengtuo middle school	10	2	3	2	2	0	2	2	2	2	1	2	1	2	2	2	2		1	1	50	1	2	2	2	2	2	2	2	2	2	2	2	2	2	2	1			1	1	45
2	1	1	14	2005-01-01	2		Mengtuo middle school	10	2	3	2	2	0	2	2	2	2	1	2	1	2	2	2	2		1	1	52	1	2	2	2	2	2	2	2	2	2	2	2	2	2	2	1			1	2
2	1	1	15	2004-03-09	2		Mengtuo middle school	10	2	3	2	2	0	3	1	1	1	1	2	1	2	2	2	2		1	1	52	1	2	2	2	1	2	2	2	2	2	2	2	2	2	2	2			1	1	48
2	1	1	15	2004-02-06	2		Mengtuo middle school	10	2	3	2	2	0	1	2	2	2	1	2	2	2	2	2	2		1	1	55	1	2	2	2	1	2	2	2	2	2	2	2	2	2	2	2			2
2	1	1	15	2004-10-18	2		Mengtuo middle school	10	2	3	2	2	0	2	2	2	1	2	2	1	2	2	2	2		2																				10	1	1	45
2	1	1	14	2004-12-16	2		Mengtuo middle school	10	2	3	2	2	0	2	1	1	1	1	2	2	2	2	2	2		1	1	38	2	3	2	2	2	2	2	2	2	2	2	2	2	2	2	1			1	1	46
2	1	1	14	2004-12-22	2		Mengtuo middle school	10	2	3	2	2	0	4	1	1	1	1	1	1	2	2	2	2		1	1	42	1	2	2	2	2	2	2	2	2	2	2	2	2	2	2	1			1	1	38
2	1	1	16	2003-12-08	2		Mengtuo middle school	10	2	3	2	2	0	4	2	3	2	2	2	2	2	2	1	2		1	1	42	3	4	2	2	2	2	2	2	2	2	2	2	2	2	2	1			1	1	41
2	1	1	13	2006-12-01	2		Mengtuo middle school	10	2	1	2	2	0	3	2	3	2	2	1	1	2	2	2	2		1	2		2	3	2	2	2	2	2	2	2	2	2	2	2	2	2	1			1	2
2	1	1	12	2007-03-03	2		Mengtuo middle school	10	2	1	2	2	0	2	2	3	2	2	1	2	2	2	2	2		1	1	43	2	3	2	2	2	2	2	2	2	2	2	2	2	2	2	1			1	1	37
2	1	1	12	2007-02-18	2		Mengtuo middle school	10	2	1	2	2	0	5	1	1	1	1	1	1	2	2	2	2		1	1	40	1	2	1	2	2	2	2	2	2	2	2	2	2	2	2	2			1	2
2	1	1	13	2006-10-16	2		Mengtuo middle school	10	2	1	2	2	0	3	1	1	1	1	2	1	2	2	2	2		1	1	37	2	3	2	2	2	2	2	2	2	2	2	2	2	2	2	1			1	1	35
2	1	1	13	2006-07-11	2		Mengtuo middle school	10	2	1	2	2	2	5	1	1	1	1	1	1	2	2	2	2		1	1	43	2	3	2	2	2	2	2	2	2	2	2	2	2	2	2	1			1	1	31
2	1	1	14	2005-11-08	2		Mengtuo middle school	10	2	1	2	2	1	4	1	1	1	1	1	2	2	2	2	2		1	2		2	3	2	2	2	2	2	2	2	2	2	2	2	2	2	1			1	2
2	1	1	13	2006-02-13	2		Mengtuo middle school	10	2	1	2	2	0	4	1	1	1	1	2	1	2	2	2	2		1	2		1	2	2	2	1	2	2	2	2	2	2	2	2	2	2	2			1	2
2	1	1	12	2007-03-31	2		Mengtuo middle school	10	2	1	2	2	0	2	2	3	2	2	1	2	2	2	2	2		1	1	47	2	3	2	2	2	2	2	2	2	2	2	2	2	2	2	1			1	2
2	1	1	14	2005-07-10	2		Mengtuo middle school	10	2	1	2	2	0	4	2	2	2	1	1	2	1	2	2	2		1	1	45	1	1	2	2	2	2	2	2	2	2	2	2	2	2	2	1			2
2	1	1	13	2006-10-24	2		Mengtuo middle school	10	2	1	2	2	0	4	1	1	1	1	1	1	2	2	2	2		1	1	40	2	3	2	2	2	2	2	2	2	2	2	2	2	2	2	1			1	1	35
2	1	1	14	2005-06-25	2		Mengtuo middle school	10	2	2	2	2	0	3	1	1	1	1	2	1	2	2	2	2		1	1	43	1	2	2	2	2	2	2	2	2	2	2	2	2	2	2	1			1	1	42
2	1	1	15	2004-08-19	2		Mengtuo middle school	10	2	2	2	2	0	7	1	1	1	1	1	1	1	1	2	2		1	1	39	1	2	2	2	2	2	2	2	2	2	2	2	2	2	2	1			1	1	37
2	1	1	13	2006-11-06	2		Mengtuo middle school	10	2	1	2	2	0	2	2	3	2	2	1	2	2	2	2	2		1	1	40	2	3	2	2	2	2	2	2	2	2	2	2	2	2	1	2			1	1	38
2	1	1	14	2005-01-02	2		Mengtuo middle school	10	2	2	2	2	0	3	2	2	1	2	2	1	2	2	2	1	Brother-in-law	1	2			0	2	2	2	2	2	2	2	2	2	2	2	2	2	1			1	1	45
2	1	1	14	2005-06-17	2		Mengtuo middle school	10	2	2	2	2	1	3	1	1	1	1	2	1	2	2	2	2		1	1	44	2	3	2	2	2	2	2	2	2	2	2	2	2	2	2	1			1	1	37
2	1	1	14	2005-02-16	2		Mengtuo middle school	10	2	2	2	2	0	6	1	1	1	1	1	1	1	2	2	2		1	1	34	1	2	2	2	2	2	2	2	2	2	2	2	2	2	2	1			1	1	32
2	1	1	14	2005-05-04	2		Mengtuo middle school	10	2	2	2	2	0	4	1	1	1	1	2	1	2	2	2	2		1	2		2	3	2	2	2	2	2	2	2	2	2	2	2	2	2	1			1	2
2	1	1	13	2006-01-21	2		Mengtuo middle school	10	2	2	2	2	0	4	1	1	1	1	1	1	2	2	2	2		1	1	42	2	3	2	2	2	2	2	2	2	2	2	2	2	2	2	1			1	1	38
2	1	1	15	2004-09-20	2		Mengtuo middle school	10	2	3	2	2	0	4	1	1	1	1	1	1	2	2	2	2		1	2		2	3	2	2	2	2	2	2	2	2	2	2	2	2	2	1			1	2
2	1	1	16	2003-09-04	2		Mengtuo middle school	10	2	3	2	2	0	3	1	1	1	1	2	1	2	2	2	2		1	1	43	2	3	2	2	2	2	2	2	2	2	2	2	2	2	2	1			1	1	42
2	1	1	14	2005-03-01	2		Mengtuo middle school	10	2	2	2	2	0	2	2	2	2	1	2	1	2	2	2	2		1	1	40	1	1	2	2	2	2	2	2	2	2	2	2	2	2	2	1			1	1	30
2	1	1	14	2005-11-09	2		Mengtuo middle school	10	2	2	2	1	0	6	2	3	2	2	2	2	1	1	2	2		1	2		1	2	2	2	2	2	2	2	2	2	2	2	2	2	2	1			1	2
2	1	1	14	2005-08-22	2		Mengtuo middle school	10	2	2	2	2	0	5	2	3	2	2	1	2	2	2	2	2		1	1	34	2	3	2	2	1	2	2	2	2	2	2	2	2	2	2	2			1	1	32
2	1	1	15	2004-02-19	2		Mengtuo middle school	10	2	3	2	2	0	3	1	1	1	1	2	1	2	2	2	2		1	1	50	1	2	2	2	2	2	2	2	2	2	2	2	2	2	2	1			1	1	50
2	1	1	15	2004-03-26	2		Mengtuo middle school	10	2	3	2	2	0	3	1	1	1	1	2	1	2	2	2	2		1	1	50	1	2	2	2	2	2	2	2	2	2	2	2	2	2	2	1			1	1	44
2	1	1	14	2005-10-12	2		Mengtuo middle school	10	2	2	2	2	0	3	1	1	1	1	1	2	2	2	2	2		1	1	41	1	2	2	2	2	2	2	2	2	2	2	2	2	2	2	1			1	1	40
2	1	1	14	2005-07-30	2		Mengtuo middle school	10	2	2	2	2	0	4	1	1	1	1	2	1	2	2	2	2		1	1	36	1	2	2	2	2	2	2	2	2	2	2	2	2	2	2	1			1	1	36
2	1	1	13	2005-12-21	2		Mengtuo middle school	10	2	2	2	2	0	4	1	1	1	1	1	1	2	2	2	2		1	1	38	2	3	2	2	2	2	2	2	2	2	2	2	2	2	2	1			1	1	35
2	1	1	14	2005-06-24	2		Mengtuo middle school	10	2	2	2	2	0	5	1	1	1	1	2	2	2	1	2	2		1	1	45	2	3	2	2	2	2	2	2	2	2	2	2	2	2	1	2	gastritis		1	1	35
2	1	1	13	2006-10-11	2		Mengtuo middle school	10	2	1	2	2	0	3	1	1	1	1	2	1	2	2	2	2		2																				8	1	1	38
2	1	1	12	2007-02-26	2		Mengtuo middle school	10	2	1	2	2	0	4	2	2	1	2	1	2	2	2	1	2		1	2		1	2	2	2	2	2	2	2	2	2	2	2	2	2	2	1			1	2
2	1	1	13	2006-09-13	2		Mengtuo middle school	10	2	1	2	2	0	6	1	1	1	1	1	1	2	2	2	2		1	2		1	2	2	2	2	2	2	2	2	1	2	2	2	2	2	2			1	2
2	1	1	15	2004-02-20	2		Mengtuo middle school	10	2	3	2	2	0	3	1	1	1	1	2	1	2	2	2	2		1	1	49	1	2	2	2	2	2	2	2	2	2	2	2	2	2	2	1			1	1	52
2	1	1	13	2006-02-22	2		Mengtuo middle school	10	2	1	2	2	0	4	1	1	1	1	1	1	2	2	2	2		1	1	42	1	2	2	2	2	2	2	2	2	2	2	2	2	2	2	1			1	1	36
2	1	1	13	2006-03-29	2		Mengtuo middle school	10	2	1	2	2	0	6	1	1	1	1	1	1	2	2	2	2		1	1	39	1	2	2	2	2	2	1	2	2	2	2	2	2	2	2	2			1	1	38
2	1	1	13	2006-07-12	2		Mengtuo middle school	10	2	1	2	1	0	2	2	3	2	2	1	2	2	2	2	2		1	1	37	2	3	1	2	2	2	2	2	2	2	2	2	2	2	2	2			2
2	1	1	13	2006-06-29	2		Mengtuo middle school	10	2	1	1	2	0	3	1	1	1	1	1	2	2	2	2	2		1	1	41	1	2	2	2	2	2	2	2	2	2	2	2	2	2	1	2	cervical spondylosis		1	1	39
2	1	1	15	2004-06-20	2		Mengtuo middle school	10	2	3	2	2	0	3	1	1	1	1	2	1	2	2	1	2		1	1	42	1	2	2	2	2	2	2	2	2	2	2	2	2	2	2	1			1	1	42
2	1	1	14	2005-04-05	2		Mengtuo middle school	10	2	3	2	2	0	5	1	1	1	1	1	1	2	2	2	2		1	1	53	1	2	2	2	2	2	2	2	2	2	2	2	2	2	2	1			1	1	45
2	1	1	12	2007-04-21	2		Mengtuo middle school	10	2	1	2	1	0	3	2	3	2	2	1	2	1	2	2	2		1	2		2	3	2	2	2	2	2	2	2	2	2	2	2	2	2	1			1	2
2	1	1	14	2004-12-29	2		Mengtuo middle school	10	2	3	2	2	0	3	1	1	1	1	2	2	2	2	2	2		1	1	51	1	2	2	2	2	2	2	2	2	2	2	2	2	2	2	1			1	1	52
2	1	1	16	2003-07-31	2	0	Lincang ethnic middle school	8	3	1	2	2	0	6	2	3	2	2	1	2	1	1	2	2		1	1	40	1	2	2	2	2	2	2	2	2	2	2	2	2	2	2	1			1	1	41
2	1	1	15	2004-06-14	2		Lincang ethnic middle school	8	3	1	2	2	1	3	1	1	1	1	2	1	2	2	2	2		1	2		2	3	2	2	2	2	2	2	2	2	2	2	2	2	2	1			1	2
2	1	1	16	2003-04-23	2		Lincang ethnic middle school	8	3	1	2	2	1	3	1	1	1	1	2	1	2	2	2	2		1	1	36	1	1	2	2	2	2	2	2	2	2	2	2	2	2	2	1			1	1	34
2	1	1	15	2004-04-18	2		Lincang ethnic middle school	8	3	1	2	2	0	4	1	1	1	1	2	1	2	2	2	2		1	1	36	1	2	2	2	2	2	2	2	2	2	2	2	2	2	2	1			1	1	37
2	1	1	16	2003-02-11	2	0	Lincang ethnic middle school	8	3	1	2	1	0	2	1	1	1	1	2	2	2	2	2	2		1	1	43	2	3	2	2	2	2	2	2	2	2	2	2	2	2	2	1			1	1	42
2	1	1	14	2005-09-11	2		Lincang ethnic middle school	8	2	2	2	1	0	1	2	2	1	2	2	2	2	2	2	2		1	2		1	2	2	2	2	2	2	2	2	2	2	2	2	2	2	1			1	1	44
2	1	1	13	2006-11-13	1	0	Lincang ethnic middle school	8	2	2	2	1	0	2	1	1	1	1	2	2	2	2	2	2		1	1	42	3	5	2	2	2	2	2	2	2	2	2	2	2	2	2	1			1	1	38
2	1	1	16	2003-11-16	2		Lincang ethnic middle school	8	3	1	2	2	0	3	1	1	1	1	2	1	2	2	2	2		1	1	35	1	2	2	2	2	2	2	2	2	2	2	2	2	2	2	1			1	1	43
2	1	1	16	2002-12-24	2		Lincang ethnic middle school	8	3	1	2	2	1	1	2	2	1	2	2	2	2	2	2	2		1	1	50	1	2	2	2	2	2	2	2	2	2	2	2	2	2	2	1			1	1	50
2	1	1	16	2003-06-11	2		Lincang ethnic middle school	8	3	1	2	2	0	5	1	1	1	1	1	1	2	2	2	2		1	2		1	2	2	2	2	2	2	2	2	2	2	2	2	2	1	2			1	2
2	1	1	13	2006-06-30	2		Lincang ethnic middle school	8	2	2	2	2	0	4	1	1	1	1	2	1	2	2	2	2		1	1	35	1	2	2	2	2	2	2	2	2	2	2	2	2	2	2	1			1	1	32
2	1	1	13	2006-09-06	1	0	Lincang ethnic middle school	8	2	2	2	1	0	2	1	1	1	1	2	2	2	2	2	2		1	1	38	3	4	2	2	2	2	2	2	2	2	2	2	2	2	2	1			1	1	39
2	1	1	13	2006-01-20	1	0	Lincang ethnic middle school	8	2	2	2	1	0	2	1	1	1	1	2	2	2	2	2	2		1	1	42	3	4	2	2	2	2	2	2	2	2	2	2	2	2	2	1			1	1	41
2	1	1	13	2006-02-07	1	0	Lincang ethnic middle school	8	2	2	2	2	0	3	1	1	1	1	2	1	2	2	2	2		1	1	47	2	3	2	2	2	2	2	2	2	2	2	2	2	2	2	1			1	1	42
2	1	1	13	2006-09-05	2		Lincang ethnic middle school	8	2	2	2	2	0	3	1	1	1	1	2	1	2	2	2	2		2																				5	1	1	37
2	1	1	15	2004-04-20	2		Lincang ethnic middle school	8	3	1	2	2	0	3	1	1	1	1	2	1	2	2	2	2		1	2		1	2	2	2	1	2	2	2	2	2	2	2	2	2	1	2			1	1	45
2	1	1	15	2004-07-05	2		Lincang ethnic middle school	8	3	1	2	2	1	2	1	1	1	1	2	2	2	2	2	2		1	1	52	2	3	2	2	2	2	2	2	2	2	2	2	2	2	2	1			1	1	53
2	1	1	10	2009-10-25	2		Lincang ethnic middle school	8	3	1	2	2	1	3	1	1	1	1	2	1	2	2	2	2		1	2		1	2	2	2	2	2	2	2	2	2	2	2	2	2	2	1			1	2
2	1	1	15	2004-10-27	2		Lincang ethnic middle school	8	3	1	2	1	1	3	2	2	1	2	1	2	1	2	2	2		2																				0	1	1	34
2	1	1	15	2004-11-12	1		Lincang ethnic middle school	8	3	1	2	2	0	4	1	1	1	1	1	1	2	2	2	2		1	1	45	2	3	2	2	2	2	2	2	2	2	2	2	2	2	2	1			1	1	41
2	1	1	13	2006-01-28	1	0	Lincang ethnic middle school	8	2	2	2	2	1	3	1	1	1	1	2	1	2	2	2	2		1	1	42	2	3	2	2	2	2	2	2	2	2	2	2	2	2	1	2			1	1	34
2	1	1	14	2005-05-07	2	0	Lincang ethnic middle school	8	2	2	1	1	0	2	1	1	1	1	2	2	2	2	2	2		1	1	41	2	3	2	2	2	2	2	2	2	2	2	2	2	2	2	1			1	1	36
2	1	1	14	2005-09-05	1	0	Lincang ethnic middle school	8	2	2	2	2	0	4	1	1	1	1	1	2	2	1	2	2		1	1	38	2	3	2	2	2	2	2	2	2	2	2	2	2	2	2	1			1	1	36
2	1	1	16	2003-08-03	2	0	Lincang ethnic middle school	8	3	1	1	2	0	2	2	2	1	2	2	2	2	2	2	1	Uncle	1	1	56	1	2	2	2	1	2	2	2	2	2	2	1	2	2	2	2			1	1	40
2	1	1	14	2005-11-24	2		Lincang ethnic middle school	8	2	2	2	2	0	4	1	1	1	1	1	1	2	2	2	2		1	1	47	1	2	2	2	2	2	2	2	2	2	2	2	2	2	2	1			1	2
2	1	1	15	2004-10-05	1		Lincang ethnic middle school	8	3	1	2	1	2	2	1	1	1	1	2	2	2	2	2	2		1	1	53	3	4	2	2	1	2	2	2	2	2	2	2	2	2	2	2			1	1	51
2	1	1	15	2004-06-07	2		Lincang ethnic middle school	8	3	1	2	2	0	3	1	1	1	1	2	1	2	2	2	2		1	1	43	3	4	2	2	2	2	2	2	2	2	2	2	2	2	2	1			1	1	40
2	1	1	13	2006-03-08	1		Lincang ethnic middle school	8	2	2	1	1	3	2	1	1	1	1	2	2	2	2	2	2		1	1	43	3	4	2	2	2	2	2	2	2	2	2	2	2	2	1	2	appendicitis		1	1	42
2	1	1	13	2006-01-20	2		Lincang ethnic middle school	8	2	2	2	2	0	6	1	1	1	1	1	1	2	2	2	2		1	1	36	1	1	2	2	2	2	2	2	2	2	2	2	2	2	2	1			1	1	35
2	1	1	14	2005-11-12	1		Lincang ethnic middle school	8	2	2	1	2	0	3	1	1	1	1	2	1	2	2	2	2		1	1	41	1	2	2	2	2	2	2	2	2	2	2	2	2	2	2	1			1	1	38
2	1	1	14	2005-11-26	2		Lincang ethnic middle school	8	2	2	2	1	1	2	1	1	1	1	2	2	2	2	2	2		1	2		3	4	2	2	2	2	2	2	2	2	2	2	2	2	2	1			1	2
2	1	1	14	2005-10-14	2		Lincang ethnic middle school	8	2	2	2	2	0	3	2	2	1	2	2	1	2	2	2	2		1	1	43	2	3	2	2	2	2	2	2	2	2	2	2	2	2	1	2			1	1	37
2	1	1	14	2005-05-23	2	0	Lincang ethnic middle school	8	2	2	2	2	0	5	1	1	1	1	1	1	2	2	2	2		1	1	41	1	2	2	2	2	2	2	2	2	2	2	2	2	2	1	2	lithiasis		1	1	36
2	1	1	14	2005-08-28	2		Lincang ethnic middle school	8	2	2	2	1	0	4	1	1	1	1	1	2	2	2	2	2		1	1	42	1	2	2	2	2	2	2	2	2	2	2	2	2	2	2	1			2
2	1	1	13	2006-08-15	1	0	Lincang ethnic middle school	8	2	2	1	1	0	4	2	2	1	2	1	2	2	2	1	2		1	2			0	2	2	2	2	2	2	2	2	2	2	2	2	2	1			1	1	38
2	1	1	15	2004-02-12	1	0	Lincang ethnic middle school	8	3	1	2	2	1	2	2	3	2	2	1	2	2	2	2	2		1	1	42	1	2	2	2	2	2	2	2	2	2	2	2	2	2	2	1			1	1	35
2	1	1	14	2005-11-15	2		Lincang ethnic middle school	8	2	2	2	2	0	2	1	1	1	1	2	2	2	2	2	2		1	1	48	1	2	2	2	2	2	2	2	2	2	2	2	2	2	2	1			1	1	49
2	1	1	13	2006-04-23	2		Lincang ethnic middle school	8	2	2	1	2	0	4	1	1	1	1	1	1	2	2	2	2		1	1	38	3	4	2	2	2	2	2	2	2	2	2	2	2	2	2	1			1	1	37
2	1	1	13	2006-05-16	1	0	Lincang ethnic middle school	8	2	2	2	2	0	2	1	1	1	1	2	2	2	2	2	2		1	2			0	2	2	2	2	2	2	2	2	2	2	2	2	2	1			1	1	48
2	1	1	14	2005-08-06	1		Lincang ethnic middle school	8	2	2	2	2	1	3	1	1	1	1	2	1	2	2	2	2		1	2		2	3	2	2	2	2	2	2	2	2	2	2	2	2	2	1			1	1	36
2	1	1	13	2006-05-27	1	0	Lincang ethnic middle school	8	2	2	1	2	1	2	2	2	2	1	2	1	2	2	2	2		1	2		1	2	2	2	2	2	2	2	2	2	2	2	2	2	2	1			1	2
2	1	1	16	2002-12-12	2		Lincang ethnic middle school	8	3	1	2	2	0	4	1	1	1	1	1	1	2	2	2	2		1	2		1	1	2	2	2	2	2	2	2	2	2	1	2	2	2	2			1	2
2	1	1	16	2003-11-28	2		Lincang ethnic middle school	8	3	1	2	2	1	2	1	1	1	1	2	2	2	2	2	2		1	1	51	3	4	2	2	2	2	2	2	2	2	2	2	2	2	2	1			1	1	49
2	1	1	17	2002-12-01	1	0	Lincang ethnic middle school	8	3	1	1	1	1	4	1	1	1	1	1	2	2	2	2	2		1	2		3	5	2	2	1	2	2	2	2	2	2	2	2	2	2	2			1	1	39
2	1	1	15	2004-02-02	1	0	Lincang ethnic middle school	8	3	1	2	2	0	4	1	1	1	1	2	1	1	2	2	2		1	1	42	3	4	2	2	2	2	2	2	2	2	2	2	2	2	2	1			1	1	43
2	1	1	13	2006-10-21	1		Lincang ethnic middle school	8	2	2	2	1	1	4	2	2	1	2	1	2	1	2	2	2		1	2			0	2	2	2	2	2	2	2	2	2	2	2	2	2	1			1	1	39
2	1	1	15	2004-06-29	1		Lincang ethnic middle school	8	3	1	2	1	0	5	2	3	2	2	1	2	1	1	2	2		1	1	40	2	3	1	2	2	2	2	2	2	2	2	2	2	2	2	2			1	1	40
2	1	1	15	2004-05-18	2	0	Lincang ethnic middle school	8	3	1	2	2	0	3	1	1	1	1	2	1	2	2	2	2		1	1	42	2	3	2	2	2	2	2	2	2	2	2	2	2	2	2	1			1	1	35
2	1	1	13	2006-01-11	2	0	Lincang ethnic middle school	8	2	2	2	2	0	2	1	1	1	1	2	2	2	2	2	2		1	1	46	2	3	2	2	2	2	2	2	2	2	2	2	2	2	2	1			1	1	45
2	1	1	13	2006-05-23	1		Lincang ethnic middle school	8	2	2	2	1	1	2	1	1	1	1	2	2	2	2	2	2		1	1	43	3	4	2	2	2	2	2	2	2	2	2	2	2	2	2	1			1	1	40
2	1	1	15	2004-08-18	2	0	Lincang ethnic middle school	8	2	2	2	2	2	5	1	1	1	1	1	1	2	2	2	2		1	1	42	1	2	2	2	2	2	2	2	2	2	2	2	2	2	2	1			1	1	37
2	1	1	16	2003-07-17	2	0	Lincang ethnic middle school	8	3	1	2	2	0	9	1	1	1	1	2	1	2	2	2	2		1	1	38	1	2	2	2	2	2	2	2	2	2	2	2	2	2	2	1			1	1	37
2	1	1	15	2004-08-16	1		Lincang ethnic middle school	8	3	1	2	2	1	2	2	2	1	2	2	1	2	2	2	2		1	2		2	3	2	2	2	2	2	2	2	2	2	2	2	2	2	1			1	1	32
2	1	1	16	2003-01-07	1	0	Lincang ethnic middle school	8	3	1	1	2	0	2	2	2	1	2	2	1	2	2	2	2		1	1	45	3	5	2	2	2	2	2	2	2	2	2	2	2	2	2	1			1	1	42
2	1	1	13	2006-10-01	1	0	Lincang ethnic middle school	8	2	2	2	1	1	2	1	1	1	1	2	2	2	2	2	2		1	1	40	3	5	2	2	2	2	2	2	2	2	2	2	2	2	2	1			1	1	41
2	1	1	12	2006-12-25	1	0	Lincang ethnic middle school	8	2	2	1	2	0	5	2	3	2	2	2	1	1	1	2	2		1	2		2	3	2	2	2	2	2	2	2	2	2	2	2	2	1	2			1	1	36
2	1	1	14	2005-11-13	1	0	Lincang ethnic middle school	8	2	2	2	2	0	5	1	1	1	1	1	1	2	2	2	2		1	1	40	3	4	2	2	2	2	2	2	2	2	2	2	2	2	2	1			1	2
2	1	1	15	2004-08-06	2		Lincang ethnic middle school	8	3	1	2	2	0	6	1	1	1	1	1	1	2	2	2	2		1	1	41	2	3	2	2	2	2	2	2	2	2	2	2	2	2	2	1			1	1	37
2	1	1	16	2003-07-26	2	0	Lincang ethnic middle school	8	3	1	2	2	0	3	1	1	1	1	2	1	2	2	2	2		1	1	43	2	3	2	2	2	2	2	2	2	2	2	2	2	2	2	1			1	1	40
2	1	1	13	2006-07-01	2		Lincang ethnic middle school	8	2	2	2	2	0	2	1	1	1	1	2	2	2	2	2	2		1	1	49	2	3	2	2	2	2	2	2	2	2	2	2	2	2	1	2	spondylopathy		1	1	48
2	1	1	13	2006-06-26	1		Lincang ethnic middle school	8	2	2	2	2	0	4	1	1	1	1	2	1	2	2	2	2		1	1	43	2	3	2	2	2	2	2	2	2	2	2	2	2	2	2	1			1	1	42
2	1	1	14	2005-03-07	2		Lincang ethnic middle school	8	2	2	2	2	0	4	1	1	1	1	2	1	2	2	2	2		1	1	42	1	2	2	2	2	2	2	2	2	2	2	2	2	2	2	1			1	1	34
2	1	1	16	2003-09-22	1		Lincang ethnic middle school	8	3	1	2	2	0	4	1	1	1	1	1	1	2	2	2	2		1	1	45	3	4	2	2	1	2	2	2	2	2	2	2	1	2	2	2			1	1	43
2	1	1	16	2003-08-04	2	0	Lincang ethnic middle school	8	3	1	2	2	1	1	2	3	2	2	2	1	2	2	2	2		1	1	46	1	2	2	2	2	2	2	2	2	2	2	2	2	2	2	1			1	1	44
2	1	1	13	2006-08-25	1		Lincang ethnic middle school	8	2	2	2	2	0	2	1	1	1	1	2	2	2	2	2	2		1	1	43	1	2	2	2	2	2	2	2	2	2	2	2	2	2	2	1			1	1	43
2	1	1	14	2005-08-01	1	0	Lincang ethnic middle school	8	2	2	2	1	0	1	2	2	2	1	2	2	2	2	2	2		1	1	41	3	4	1	2	2	2	2	2	2	2	2	2	2	2	2	2			1	1	39
2	1	1	14	2005-09-18	2	0	Lincang ethnic middle school	8	2	2	2	2	1	5	1	1	1	1	1	1	2	2	2	2		1	1	43	1	2	2	2	2	2	2	2	2	2	2	2	2	2	2	1			1	1	42
2	1	1	15	2004-11-26	2		Lincang ethnic middle school	8	3	1	2	2	0	3	1	1	1	1	2	1	2	2	2	2		1	1	42	1	2	2	2	2	2	2	2	2	2	2	2	2	2	2	1			1	1	42
2	1	1	15	2003-12-19	2		Lincang ethnic middle school	8	3	1	2	2	0	2	2	3	2	2	2	2	2	1	2	2		1	1	40	3	4	2	2	2	2	2	2	2	2	2	2	2	2	1	2	renallithiasis		1	1	38
2	1	1	17	2002-03-07	1		Lincang ethnic middle school	8	3	1	2	2	4	2	2	2	2	1	2	2	2	2	2	1	Stepmother	1	1	48	1	2	2	2	2	2	2	2	2	2	2	2	2	2	2	1			2
2	1	1	14	2005-08-25	1		Lincang ethnic middle school	8	2	2	2	2	0	4	2	2	2	1	1	1	2	2	2	2		1	1	43	2	3	2	2	2	2	2	2	2	2	2	2	2	2	2	1			1	1	39
2	1	1	13	2006-07-26	2		Lincang ethnic middle school	8	2	2	2	2	0	4	2	2	2	1	1	1	2	2	2	2		1	1	46	2	3	2	2	2	2	2	2	2	2	2	2	2	2	2	1			1	2
2	1	1	13	2006-06-20	2		Lincang ethnic middle school	8	2	2	2	2	0	2	2	2	1	2	2	1	2	2	2	2																							1	1	45
2	1	1	15	2004-05-12	2		Lincang ethnic middle school	8	3	1	2	2	0	4	1	1	1	1	2	1	2	2	2	2		1	2		2	3	2	2	2	2	2	2	2	2	2	2	2	2	2	1			1	2
2	1	1	16	2003-06-09	2	0	Lincang ethnic middle school	8	3	1	2	1	0	2	2	3	2	2	1	2	2	1	2	2		1	1	45	2	3	2	2	2	2	2	2	2	2	2	1	2	2	2	2			1	1	39
2	1	1	10	2008-12-26	2	0	Nanping primary school	1	1	5	1	2	0	3	1	1	1	1	1	2	2	2	2	2		1	1	41	2	3	2	2	2	2	2	2	2	2	2	2	2	2	2	1			1	1	38
2	1	1	10	2008-12-21	1	0	Nanping primary school	1	1	5	1	2	0	5	1	1	1	1	1	1	2	2	2	2		1	1	43	3	5	2	2	2	2	2	2	2	2	2	2	2	2	2	1			1	1	41
2	1	1	11	2008-01-17	1	0	Nanping primary school	1	1	5	1	2	0	5	1	1	1	1	1	1	2	2	2	2		1	1	30	2	3	2	2	1	2	2	2	2	2	2	2	2	2	2	2			1	1	31
2	1	1	10	2008-12-24	1	0	Nanping primary school	1	1	5	1	2	0	2	1	1	1	1	2	2	2	2	2	2		1	1	39	2	3	2	2	2	2	2	2	2	2	2	2	2	2	2	1			1	1	40
2	1	1	10	2009-07-27	1	0	Nanping primary school	1	1	5	1	2	0	4	2	2	2	1	2	1	2	1	1	2		1	2			0	2	2	2	2	2	2	2	2	2	2	2	2	2	1			1	2
2	1	1	11	2008-10-10	1		Nanping primary school	1	1	5	1	2	0	2	1	1	1	1	2	2	2	2	2	2		1	1	49		0	2	2	2	2	2	2	2	2	2	2	2	2	1	2	chest pain		1	2
2	1	1	10	2009-07-05	1		Nanping primary school	1	1	5	1	2	0	4	1	1	1	1	1	1	2	2	2	2		1	1	38	3	4	2	2	2	2	2	2	2	2	2	2	2	2	2	1			1	1	37
2	1	1	10	2009-05-31	1	0	Nanping primary school	1	1	5	1	2	0	7	1	1	1	1	1	1	1	1	2	2		1	1	41	3	5	2	2	2	2	2	2	2	2	2	2	2	2	2	1			1	1	41
2	1	1	10	2009-02-22	1	0	Nanping primary school	1	1	5	1	1	0	2	1	1	1	1	2	2	2	2	2	2		1	1	43	3	4	2	2	2	2	2	2	2	2	2	2	2	2	2	1			1	1	38
2	1	1	10	2009-04-01	1	0	Nanping primary school	1	1	5	1	1	0	2	1	1	1	1	2	2	2	2	2	2		1	1	41	3	5	2	2	2	2	2	2	2	2	2	2	2	2	2	1			1	1	40
2	1	1	11	2008-11-01	1		Nanping primary school	1	1	5	1	2	0	3	2	2	1	2	2	1	2	2	2	2		1	1	37	3	5	2	2	2	2	2	2	2	2	2	2	2	2	2	1			1	1	34
2	1	1	10	2009-02-12	2		Nanping primary school	1	1	5	1	2	0	4	1	1	1	1	1	1	2	2	2	2		1	1	40		0	2	2	2	2	2	2	2	2	2	2	2	2	2	1			1	1	32
2	1	1	11	2008-04-07	1	0	Nanping primary school	1	1	5	1	2	0	6	1	1	1	1	2	1	1	1	2	2		1	1	34	2	3	2	2	2	2	2	2	2	2	2	2	2	2	2	1			1	1	33
2	1	1	10	2009-06-25	1	0	Nanping primary school	1	1	5	1	1	0	7	1	1	1	1	1	2	2	1	1	2		1	1	42	3	4	2	2	2	2	2	2	2	2	2	2	2	2	2	1			1	1	32
2	1	1	10	2009-05-27	2	0	Nanping primary school	1	1	5	1	2	0	7	2	3	2	2	1	2	2	1	1	2		1	1	31	3	5	2	2	2	2	2	2	2	2	2	2	2	2	2	1			1	1	31
2	1	1	11	2008-09-12	1	0	Nanping primary school	1	1	5	1	2	0	3	2	2	1	2	2	1	2	2	2	2		1	1	42	2	3	2	2	2	2	2	2	2	2	2	2	2	2	2	1			1	1	32
2	1	1	11	2008-11-01	2	0	Nanping primary school	1	1	5	1	2	0	6	1	1	1	1	1	1	2	1	2	2		1	1	40	3	4	2	2	2	2	2	2	2	2	2	2	2	2	2	1			1	1	39
2	1	1	10	2009-02-25	1	0	Nanping primary school	1	1	5	1	2	0	7	1	1	1	1	1	1	2	2	2	2		1	1	40		0	2	2	2	2	2	2	2	2	2	2	2	2	2	1			1	1	38
2	1	1	11	2008-09-17	1	0	Nanping primary school	1	1	5	1	2	0	3	1	1	1	1	2	1	2	2	2	2		1	1	41	3	4	2	2	2	2	2	2	2	2	2	2	2	2	2	1			1	1	40
2	1	1	11	2008-12-06	1	0	Nanping primary school	1	1	5	1	1	0	2	2	2	1	2	2	2	1	2	2	2		1	1	41		0	2	2	2	2	2	2	2	2	2	2	2	2	2	1			1	1	37
2	1	1	11	2008-10-24	2	0	Nanping primary school	1	1	5	1	2	0	3	1	1	1	1	2	1	2	2	2	2		1	1	38	1	2	2	2	2	2	2	2	2	2	2	2	2	2	2	1			1	1	36
2	1	1	11	2008-07-07	1	0	Nanping primary school	1	1	5	1	2	0	4	1	1	1	1	1	1	2	2	2	2		1	2			0	2	2	2	2	2	2	2	2	2	2	2	2	2	1			1	2
2	1	1	11	2008-10-25	2	0	Nanping primary school	1	1	5	1	2	0	4	1	1	1	1	1	1	2	2	2	2		1	1	45	1	2	2	2	2	2	2	2	2	2	2	2	2	2	2	1			1	1	34
2	1	1	10	2009-07-15	1	0	Nanping primary school	1	1	5	1	2	0	5	1	1	1	1	1	1	2	2	2	2		1	1	35	3	4	2	2	2	2	2	2	2	2	2	2	2	2	2	1			1	1	33
2	1	1	10	2009-02-15	1		Nanping primary school	1	1	5	1	2	0	1	2	2	1	2	2	2	2	2	2	2		1	1	41	2	3	2	2	2	2	2	2	2	2	2	2	2	2	2	1			1	1	40
2	1	1	11	2008-10-16	2	0	Nanping primary school	1	1	5	1	2	0	5	1	1	1	1	1	1	2	2	2	2		1	1	37	3	4	2	2	2	1	2	2	2	2	2	2	2	2	2	2			1	1	35
2	1	1	10	2009-02-28	2	0	Nanping primary school	1	1	5	1	1	0	5	1	1	1	1	1	1	2	2	2	2		1	1	31		0	2	2	2	2	2	2	2	2	2	2	2	2	2	1			1	1	30
2	1	1	10	2009-07-19	2	0	Nanping primary school	1	1	5	1	2	1	1	2	3	2	2	1	2	2	2	2	2		1	2		1	2	2	2	2	2	2	2	2	2	2	2	2	2	2	1			1	1	30
2	1	1	10	2009-07-10	1	0	Nanping primary school	1	1	5	1	2	0	4	1	1	1	1	1	1	2	2	2	2		1	1	40	3	5	2	2	2	2	2	2	2	2	2	2	2	2	2	1			1	1	35
2	1	1	11	2008-11-04	1		Nanping primary school	1	1	5	1	1	0	1	2	3	2	2	1	2	2	2	2	2		1	1	39	3	4	2	2	2	2	2	2	2	2	2	2	2	2	2	1			1	1	35
2	1	1	11	2008-08-17	1	0	Nanping primary school	1	1	5	1	2	0	4	1	1	1	1	1	1	2	2	2	2		1	1	35	1	2	2	2	2	2	2	2	2	2	2	2	2	2	2	1			1	1	29
2	1	1	10	2009-02-26	2		Nanping primary school	1	1	5	1	2	0	3	2	2	1	2	1	1	2	2	2	2		2																				10	1	1	37
2	1	1	10	2009-01-22	1	0	Nanping primary school	1	1	5	1	2	0	4	1	1	1	1	1	2	2	2	2	2		1	1	39	3	5	2	2	2	2	2	2	2	2	2	2	2	2	2	1			1	1	40
2	1	1	11	2008-08-11	1	0	Nanping primary school	1	1	5	1	1	1	2	1	1	1	1	2	2	2	2	2	2		1	1	42		0	2	2	2	2	2	2	2	2	2	2	2	2	2	1			1	1	42
2	1	1	11	2008-08-26	1		Nanping primary school	1	1	5	1	1	0	3	1	1	1	1	2	2	2	2	1	2		1	1	55	3	4	2	2	2	2	2	2	2	2	2	2	2	2	2	1			1	1	45
2	1	1	10	2009-08-20	2	0	Nanping primary school	1	1	5	1	2	0	3	1	1	1	1	2	1	2	2	2	2		1	1	49	2	3	2	2	2	2	2	2	2	2	2	2	2	2	1	2	nasosinusitis		1	1	43
2	1	1	10	2009-04-29	1	0	Nanping primary school	1	1	5	1	1	1	2	1	1	1	1	2	2	2	2	2	2		1	1	33	3	5	2	2	2	2	2	2	2	2	2	2	2	2	2	1			1	1	33
2	1	1	10	2009-03-27	2	0	Nanping primary school	1	1	5	2	2	2	4	1	1	1	1	1	1	2	2	2	2		1	2		1	2	2	2	1	2	2	2	2	2	2	2	2	2	2	2			1	2
2	1	1	11	2008-11-16	1	0	Nanping primary school	1	1	5	1	1	0	5	1	1	1	1	2	1	2	1	2	2		1	1	32	1	2	2	2	2	2	2	2	2	2	2	2	2	2	2	1			1	1	32
2	1	1	11	2008-10-28	2	0	Nanping primary school	1	1	5	1	1	0	3	1	1	1	1	2	1	2	2	2	2		1	1	43		0	2	2	2	2	2	2	2	2	2	2	2	2	2	1			1	1	34
2	1	1	11	2008-11-18	1	0	Nanping primary school	1	1	5	1	1	1	3	2	2	1	2	1	2	2	2	2	2		1	1	45	3	5	2	2	2	2	2	2	2	2	2	2	2	2	2	1			1	1	41
2	1	1	10	2009-05-24	1	0	Nanping primary school	1	1	5	1	2	0	3	1	1	1	1	2	1	2	2	2	2		1	1	40	2	3	2	2	2	2	2	2	2	2	2	2	2	2	2	1			1	1	39
2	1	1	10	2009-06-06	2	0	Nanping primary school	1	1	5	1	2	0	4	1	1	1	1	2	1	2	2	2	2		1	1	38	2	3	2	2	2	2	2	2	2	2	2	2	2	2	2	1			1	1	36
2	1	1	10	2009-04-22	1	0	Nanping primary school	1	1	5	1	2	0	4	1	1	1	1	1	2	2	2	2	2		1	2			0	2	2	2	2	2	2	2	2	2	2	2	2	2	1			1	2
2	1	1	11	2008-10-09	1	0	Nanping primary school	1	1	5	1	1	0	2	1	1	1	1	2	2	2	2	2	2		1	1	38	3	4	2	2	2	2	2	2	2	2	2	2	2	2	2	1			1	1	41
2	1	1	10	2009-02-09	1	0	Nanping primary school	1	1	5	1	2	1	5	1	1	1	1	2	1	2	2	2	2		1	1	37	3	4	2	2	2	2	2	2	2	2	2	2	2	2	2	1			1	1	36
2	1	1	11	2008-07-17	1	0	Nanping primary school	1	1	5	1	2	0	3	1	1	1	1	2	1	2	2	2	2		1	1	43	2	3	2	2	2	2	2	2	2	2	2	2	2	2	2	1			1	1	42
2	1	1	10	2009-03-02	1		Nanping primary school	1	1	5	1	1	0	4	1	1	1	1	1	2	2	2	2	2		1	1	38	3	5	2	2	2	2	2	2	2	2	2	2	2	2	2	1			1	1	37
2	1	1	10	2009-02-26	1	0	Nanping primary school	1	1	5	1	2	0	3	1	1	1	1	2	1	2	2	2	2		1	2			0	2	2	2	2	2	2	2	2	2	2	2	2	2	1			1	2
2	1	1	11	2008-09-23	1	0	Nanping primary school	1	1	5	1	2	0	4	1	1	1	1	2	1	2	2	2	2		1	1	37	3	5	2	2	2	2	2	2	2	2	2	2	2	2	2	1			1	1	36
2	1	1	10	2009-06-23	1	0	Nanping primary school	1	1	5	1	1	0	4	1	1	1	1	1	2	2	2	2	2		1	1	36	2	3	2	2	1	2	2	2	2	2	2	2	2	2	2	2			1	1	40
2	1	1	10	2009-04-06	2	0	Nanping primary school	1	1	5	1	2	2	3	2	3	2	2	1	1	1	2	2	2		1	1	33	3	4	2	2	2	2	2	2	2	2	2	2	2	2	2	1			1	1	32
2	1	1	11	2008-04-15	1	0	Nanping primary school	1	1	5	1	2	0	3	1	1	1	1	2	1	2	2	2	2		1	2		2	3	2	2	2	2	2	2	2	2	2	2	2	2	2	1			1	1	31
2	1	1	10	2009-03-02	1	0	Nanping primary school	1	1	5	1	2	0	2	1	1	1	1	2	2	2	2	2	2		1	2		2	3	2	2	2	2	2	2	2	2	2	2	2	2	2	1			1	1	41
2	1	1	11	2008-09-17	1	0	Nanping primary school	1	1	5	1	1	0	2	1	1	1	1	2	2	2	2	2	2		1	1	42	3	4	2	2	2	2	2	2	2	2	2	2	2	2	2	1			1	1	40
2	1	1	10	2008-12-29	2	0	Nanping primary school	1	1	5	1	2	0	5	1	1	1	1	1	1	2	2	2	2		1	1	36	3	4	2	2	2	2	2	1	2	2	2	2	2	2	2	2			1	1	35
2	1	1	11	2008-11-27	1		Nanping primary school	1	1	5	1	1	0	4	1	1	1	1	1	2	2	2	2	2		1	1	45	3	4	2	2	2	2	2	2	2	2	2	2	2	2	2	1			1	1	38
2	1	1	11	2008-08-04	1	0	Nanping primary school	1	1	5	1	1	0	2	1	1	1	1	2	2	2	2	2	2		1	1	40	3	4	2	2	2	2	2	2	2	2	2	2	2	2	2	1			1	1	38
2	1	1	10	2008-12-19	2	0	Nanping primary school	1	1	5	1	2	0	3	1	1	1	1	2	1	2	2	2	2		1	1	40	3	4	2	2	2	2	2	2	2	2	2	2	2	2	2	1			1	1	37
2	1	1	11	2008-01-27	1	0	Nanping primary school	1	1	5	1	2	0	4	1	1	1	1	1	1	2	2	2	2		1	1	31	3	4	2	2	2	2	2	2	2	2	2	2	2	2	2	1			1	1	31
2	1	1	11	2008-09-04	1	0	Nanping primary school	1	1	5	1	2	0	4	1	1	1	1	1	1	2	2	2	2		1	1	40	3	5	2	2	2	2	2	1	2	2	2	2	2	2	2	2			1	1	41
2	1	1	11	2008-12-01	2	0	Nanping primary school	1	1	5	1	2	0	1	2	2	1	2	2	2	2	2	2	2		1	1	34		0	2	2	2	2	2	2	2	2	2	2	2	2	2	1			1	1	36
2	1	1	10	2009-01-18	1	0	Nanping primary school	1	1	5	1	1	0	2	1	1	1	1	2	2	2	2	2	2		1	2		3	5	2	2	2	2	2	2	2	2	2	2	2	2	2	1			1	2
2	1	1	10	2009-06-14	1	0	Nanping primary school	1	1	5	1	2	0	5	1	1	1	1	1	1	2	2	2	2		1	1	38	3	4	2	2	2	2	2	2	2	2	2	2	2	2	2	1			1	1	37
2	1	1	10	2009-08-28	1	0	Nanping primary school	1	1	5	1	2	0	5	1	1	1	1	1	1	2	2	2	2		1	1	43	2	3	2	2	2	2	2	1	2	2	2	2	2	2	2	2			1	1	41
2	1	1	10	2008-12-13	1	0	Nanping primary school	1	1	5	2	2	1	4	1	1	1	1	1	1	2	2	2	2		1	1	32	3	5	2	2	2	2	2	2	2	2	2	2	2	2	2	1			1	1	30
2	1	1	11	2008-08-20	2	0	Nanping primary school	1	1	5	1	1	0	3	1	1	1	1	1	2	2	2	2	2		1	2		3	4	2	2	2	2	2	2	2	2	2	2	2	2	2	1			1	1	44
2	1	1	11	2008-10-22	2	0	Nanping primary school	1	1	5	1	2	0	3	1	1	1	1	2	1	2	2	2	2		1	1	36	3	4	2	2	2	2	2	2	2	2	2	2	2	2	2	1			1	1	35
2	1	1	11	2008-11-25	1		Nanping primary school	1	1	5	1	1	0	3	1	1	1	1	1	2	2	2	2	2		1	2		3	4	2	2	2	2	2	2	2	2	2	2	2	2	2	1			1	2
2	1	1	11	2008-09-06	2		Nanping primary school	1	1	5	1	2	1	2	2	2	1	2	2	1	2	2	2	2		1	1	39	3	4	2	2	2	2	2	2	2	2	2	2	2	2	2	1			1	1	37
2	1	1	11	2008-10-02	1	0	Qianjin primary school	2	1	5	1	2	0	2	2	2	2	1	2	2	2	1	2	2		1	1	42	2	3	2	2	2	2	2	2	2	2	2	2	2	2	2	1			1	1	38
2	1	1	10	2009-03-04	1	0	Qianjin primary school	2	1	5	1	2	0	4	2	2	1	2	2	1	2	1	1	2		2																				7	1	1	35
2	1	1	10	2009-01-14	2	0	Qianjin primary school	2	1	5	1	2	0	4	1	1	1	1	2	1	1	2	2	2		1	1	33	3	4	2	2	2	2	2	2	2	2	2	2	2	2	2	1			1	1	31
2	1	1	10	2009-03-20	1	0	Qianjin primary school	2	1	5	1	2	0	3	1	1	1	1	2	1	2	2	2	2		1	1	40	1	2	2	2	2	2	2	2	2	2	2	2	2	2	2	1			1	1	40
2	1	1	11	2008-08-28	1	0	Qianjin primary school	2	1	5	1	2	0	4	1	1	1	1	2	1	2	2	2	2		1	1	42	3	4	2	2	2	2	2	2	2	2	2	2	2	2	2	1			1	1	36
2	1	1	11	2008-05-05	1	0	Qianjin primary school	2	1	5	1	2	0	2	1	1	1	1	2	2	2	2	2	2		1	1	44	2	3	2	2	1	2	2	2	2	2	2	2	2	2	1	2	uarthritis		1	1	42
2	1	1	10	2009-08-01	1	0	Qianjin primary school	2	1	5	1	2	0	3	2	2	1	2	1	1	2	2	2	2		1	1	40	3	4	2	2	2	2	2	2	2	2	2	2	2	2	2	1			1	1	40
2	1	1	10	2009-08-25	1	0	Qianjin primary school	2	1	5	1	1	0	1	2	2	1	2	2	2	2	2	2	2		1	1	50	1	2	2	2	2	2	2	2	2	2	2	2	2	2	2	1			1	1	40
2	1	1	11	2008-10-22	1	0	Qianjin primary school	2	1	5	1	1	0	2	2	3	2	2	1	2	2	1	2	2		1	1	38	3	5	2	2	2	2	2	2	2	2	2	2	2	2	2	1			1	1	37
2	1	1	12	2007-09-15	1	0	Qianjin primary school	2	1	6	1	2	2	2	2	2	1	2	2	1	2	2	2	2		1	1	41	2	3	2	2	2	2	2	2	2	2	2	2	2	2	2	1			1	1	31
2	1	1	12	2007-07-06	1	0	Qianjin primary school	2	1	6	1	2	0	3	1	1	1	1	2	1	2	2	2	2		1	2			0	2	2	2	2	2	2	2	2	2	2	2	2	2	1			1	2
2	1	1	12	2007-10-14	2	0	Qianjin primary school	2	1	6	1	1	0	4	2	3	2	2	2	2	1	2	2	1	grandparents	1	2		1	2	2	2	2	2	2	2	2	2	2	2	2	2	2	1			1	1	30
2	1	1	11	2008-08-26	2	0	Qianjin primary school	2	1	6	1	2	0	3	1	1	1	1	2	1	2	2	2	2		1	1	42	1	2	2	2	2	2	2	2	2	2	2	2	2	2	2	1			1	1	36
2	1	1	11	2008-02-20	1	0	Qianjin primary school	2	1	6	1	2	0	4	1	1	1	1	2	1	2	2	2	2		1	1	36	3	4	2	2	2	2	2	2	2	2	2	2	2	2	2	1			1	1	32
2	1	1	11	2008-01-31	1	0	Qianjin primary school	2	1	6	1	1	0	3	1	1	1	1	2	2	2	2	2	2		1	1	34	1	2	2	2	2	2	2	2	2	2	2	2	2	2	2	1			1	1	30
2	1	1	12	2007-09-20	2	0	Qianjin primary school	2	1	6	1	2	0	3	1	1	1	1	2	1	2	2	2	2		1	1	41	1	2	2	2	2	2	2	2	2	2	2	2	2	2	2	1			1	1	37
2	1	1	11	2008-03-03	1	0	Qianjin primary school	2	1	6	1	2	0	3	1	1	1	1	2	1	2	2	2	2		1	2		1	2	2	2	1	1	2	2	2	2	2	2	2	2	2	2			1	2
2	1	1	11	2008-02-06	1	0	Qianjin primary school	2	1	6	1	1	0	2	1	1	1	1	2	2	2	2	2	2		1	2		1	2	2	2	2	2	2	2	2	2	2	2	2	2	2	1			1	1	32
2	1	1	12	2007-09-23	1		Qianjin primary school	2	1	6	1	2	1	4	1	1	1	1	2	1	2	2	2	2		1	1	32		0	2	2	1	1	2	2	2	2	2	2	2	2	2	2			1	1	30
2	1	1	11	2008-08-13	2	0	Qianjin primary school	2	1	6	1	2	0	4	1	1	1	1	2	1	2	1	2	2		1	1	35	2	3	2	2	2	2	1	2	2	2	2	2	2	2	2	2			1	1	32
2	1	1	11	2008-04-03	1	0	Qianjin primary school	2	1	6	1	2	0	2	2	2	1	2	2	1	2	2	2	2		2																				7	1	1	37
2	1	1	11	2008-03-13	1	0	Qianjin primary school	2	1	6	1	2	0	5	1	1	1	1	1	1	2	2	2	2		1	1	45	3	4	2	2	2	2	2	2	2	2	2	2	2	2	2	1			1	1	42
2	1	1	11	2008-03-21	1	0	Qianjin primary school	2	1	6	1	2	0	5	2	3	2	2	1	2	1	2	1	2		1	1	36		0	2	2	2	2	2	2	2	2	2	2	2	2	2	1			1	1	30
2	1	1	11	2008-05-27	1	0	Qianjin primary school	2	1	6	1	2	0	3	1	1	1	1	2	1	2	2	2	2		1	1	33	2	3	2	2	2	2	2	2	2	2	2	2	2	2	2	1			1	1	32
2	1	1	11	2008-04-22	1		Qianjin primary school	2	1	6	1	2	0	3	1	1	1	1	2	1	2	2	2	2		1	1	35	2	3	2	2	2	2	2	2	2	2	2	2	2	2	2	1			1	1	33
2	1	1	12	2007-03-05	1	0	Qianjin primary school	2	1	6	1	2	0	5	1	1	1	1	1	1	2	2	2	2		1	1	40	1	2	2	2	2	2	2	2	2	2	2	2	2	2	1	2	heart disease		1	1	34
2	1	1	11	2008-04-10	1	0	Qianjin primary school	2	1	6	1	1	0	4	1	1	1	1	1	2	2	2	2	2		1	1	42	1	2	2	2	2	2	2	2	2	2	2	2	2	2	2	1			1	1	41
2	1	1	11	2008-08-23	1	0	Qianjin primary school	2	1	6	1	2	1	4	1	1	1	1	2	2	2	1	1	2		1	1	38	2	3	2	2	2	2	2	2	2	2	2	2	2	2	2	1			1	1	31
2	1	1	11	2008-04-01	1	0	Qianjin primary school	2	1	6	1	2	0	3	1	1	1	1	2	2	2	1	2	2		1	1	48	1	2	2	2	2	2	2	2	2	2	2	2	2	2	2	1			1	1	37
2	1	1	11	2008-08-24	1		Qianjin primary school	2	1	6	1	2	2	6	1	1	1	1	2	1	1	2	2	1	Brother-in-law	1	1	49	3	5	2	1	2	2	2	2	2	2	2	2	2	2	2	2			1	1	38
2	1	1	11	2008-02-24	1	0	Qianjin primary school	2	1	6	1	2	1	3	1	1	1	1	2	1	2	2	2	2		1	1	42	1	2	2	2	2	2	2	2	2	2	2	2	2	2	2	1			1	2
2	1	1	12	2007-12-07	2		Qianjin primary school	2	1	6	1	2	0	4	1	1	1	1	2	1	2	2	2	2		1	1	37	1	2	2	2	2	2	2	2	2	2	2	2	2	2	2	1			1	1	32
2	1	1	12	2007-09-30	2		Qianjin primary school	2	1	6	1	2	3	3	1	1	1	1	2	1	2	2	2	2		1	1	42	1	1	2	2	2	2	2	2	2	2	2	2	2	2	2	1			1	1	30
2	1	1	12	2007-10-07	2	0	Qianjin primary school	2	1	6	1	2	2	3	1	1	1	1	2	1	2	2	2	2		1	1	42	2	3	2	2	2	2	2	2	2	2	2	2	2	2	1	2			1	1	31
2	1	1	11	2007-12-25	1	0	Qianjin primary school	2	1	6	1	1	1	2	1	1	1	1	2	2	2	2	2	2		1	1	40	1	2	2	2	2	2	2	2	2	2	2	2	2	2	2	1			1	1	39
2	1	1	11	2008-04-23	1	0	Qianjin primary school	2	1	6	1	2	0	5	1	1	1	1	1	1	2	1	2	2		1	1	43	2	3	2	2	2	2	2	2	2	2	2	2	2	2	2	1			1	1	40
2	1	1	11	2008-06-27	1	0	Qianjin primary school	2	1	6	1	1	0	2	1	1	1	1	2	2	2	2	2	2		1	1	48	1	2	2	2	1	2	2	2	2	2	2	2	2	2	2	2			1	1	37
2	1	1	12	2007-10-15	1	0	Qianjin primary school	2	1	6	1	1	0	2	1	1	1	1	2	2	2	2	2	2		1	1	57	2	3	2	2	2	2	2	2	2	2	2	2	2	2	2	1			1	1	48
2	1	1	12	2006-12-21	1	0	Qianjin primary school	2	1	6	1	1	0	2	1	1	1	1	2	2	2	2	2	2		1	1	60	2	3	2	2	1	2	2	2	2	2	2	2	2	2	2	2			1	1	43
2	1	1	12	2007-01-20	1	0	Qianjin primary school	2	1	6	1	2	0	2	1	1	1	1	2	2	2	2	2	2		1	1	46	1	2	2	2	2	2	2	2	2	2	2	2	2	2	2	1			1	1	38
2	1	1	10	2008-12-21	2		Qianjin primary school	2	1	5	1	1	0	2	1	1	1	1	2	2	2	2	2	2		1	1	31	1	2	2	2	2	2	2	2	2	2	2	2	2	2	2	1			1	1	29
2	1	1	10	2009-06-24	1	0	Qianjin primary school	2	1	5	1	2	0	4	1	1	1	1	2	2	1	2	1	2		1	1	35	1	2	2	2	2	2	2	2	2	2	2	2	2	2	2	1			1	1	33
2	1	1	10	2009-05-30	2	0	Qianjin primary school	2	1	5	1	2	0	2	2	2	1	2	2	1	2	2	2	2		1	2			0	2	2	2	2	2	2	2	2	2	2	2	2	2	1			1	2
2	1	1	11	2008-12-02	1	0	Qianjin primary school	2	1	5	1	1	0	6	2	2	1	2	1	2	1	2	1	2		1	1	51	3	5	2	2	1	2	2	2	2	2	2	2	2	2	2	2			1	1	38
2	1	1	10	2009-08-01	2		Qianjin primary school	2	1	5	1	2	0	6	1	1	1	1	1	1	2	2	2	2		1	2		2	3	2	2	2	2	2	2	2	2	2	2	2	2	2	1			1	2
2	1	1	10	2009-07-24	1	0	Qianjin primary school	2	1	5	1	1	0	1	1	1	1	1	2	2	2	2	2	2		1	1	34		0	2	2	2	2	2	2	2	2	2	2	2	2	2	1			1	1	31
2	1	1	11	2008-11-12	1		Qianjin primary school	2	1	5	1	1	1	2	2	2	1	2	1	2	2	2	2	2		1	2		3	4	2	2	2	2	2	2	2	2	2	2	2	2	2	1			1	1	42
2	1	1	10	2009-03-21	1		Qianjin primary school	2	1	5	1	2	1	3	1	1	1	1	2	1	2	2	2	2		1	1	33		0	2	2	2	2	2	2	2	2	2	2	2	2	2	1			1	1	36
2	1	1	10	2009-01-17	1	0	Qianjin primary school	2	1	5	1	1	0	3	1	1	1	1	1	2	2	2	2	2		1	1	41	1	2	2	2	1	2	2	2	2	2	2	2	2	2	2	2			1	1	40
2	1	1	14	2005-06-14	2		Xincun middle school	11	2	2	2	1	1	2	2	2	1	2	2	2	2	2	2	1	Foster father	2																				11	1	1	41
2	1	1	13	2005-12-19	2		Xincun middle school	11	2	2	2	2	2	3	1	1	1	1	2	1	2	2	2	2		1	2		1	2	2	2	2	2	2	2	2	2	2	2	2	2	2	1			1	1	38
2	1	1	16	2003-08-02	2		Linxiang district No.1 middle school	9	2	3	2	2	0	3	1	1	1	1	2	1	2	2	2	2		1	1	45	1	2	2	2	2	2	2	2	2	2	2	2	2	2	2	1			1	1	41
2	1	1	15	2004-02-07	2		Xincun middle school	11	2	3	2	2	0	5	1	1	1	1	2	1	2	2	2	2		1	2		2	3	2	2	2	2	2	2	2	2	2	2	2	2	2	1			1	2
2	1	1	13	2006-04-30	2		Xincun middle school	11	2	2	2	2	0	3	1	1	1	1	2	1	2	2	2	2		1	1	49	1	2	2	2	2	2	2	2	2	2	2	2	2	2	2	1			1	1	43
2	1	1	15	2004-10-20	2		Xincun middle school	11	2	3	2	2	0	5	1	1	1	1	1	1	2	2	2	2		1	1	40	2	3	2	2	2	2	2	2	2	2	2	2	2	2	2	1			1	1	41
2	1	1	15	2004-03-28	2		Xincun middle school	11	2	3	2	2	0	4	1	1	1	1	2	1	2	2	2	2		1	1	55	1	2	2	2	2	2	2	2	2	2	2	2	2	2	2	1			1	1	38
2	1	1	15	2004-07-01	2		Xincun middle school	11	2	2	2	2	0	4	1	1	1	1	1	1	2	2	2	2		1	1	40	1	2	2	2	2	2	2	2	2	2	2	2	2	2	2	1			1	1	35
2	1	1	15	2003-12-25	2		Xincun middle school	11	2	3	2	2	0	4	1	1	1	1	2	1	2	2	2	2		1	1	48	2	3	2	2	2	2	2	2	2	2	2	2	2	2	2	1			1	1	45
2	1	1	16	2003-10-13	2		Xincun middle school	11	2	3	2	2	0	2	1	1	1	1	2	2	2	2	2	2		1	1	42	1	2	2	2	2	2	2	2	2	2	2	2	2	2	2	1			1	1	42
2	1	1	14	2005-01-30	2		Xincun middle school	11	2	3	2	2	1	3	2	2	1	2	1	1	2	2	2	2		1	1	38	3	4	2	2	2	2	2	2	2	2	2	2	2	2	2	1			1	1	32
2	1	1	13	2005-12-23	2		Xincun middle school	11	2	2	2	2	0	6	1	1	1	1	2	1	2	2	2	2		1	1	40	2	3	2	2	2	2	2	2	2	2	2	2	2	2	2	1			1	1	39
2	1	1	14	2005-04-20	2		Xincun middle school	11	2	3	2	2	0	5	1	1	1	1	1	1	2	2	2	2		1	1	39	1	2	2	2	2	2	2	2	2	2	2	2	2	2	2	1			1	1	37
2	1	1	13	2006-09-21	2		Xincun middle school	11	2	2	2	2	1	3	1	1	1	1	2	1	2	2	2	2		1	2		2	3	2	2	2	2	2	2	2	2	2	2	2	2	2	1			1	2
2	1	1	14	2005-11-14	2		Xincun middle school	11	2	2	2	2	0	4	1	1	1	1	1	1	2	2	2	2		1	2		2	3	2	2	2	2	2	2	2	2	2	2	2	2	2	1			1	2
2	1	1	14	2005-08-25	2		Xincun middle school	11	2	2	2	2	0	3	1	1	1	1	2	1	2	2	2	2		1	1	45	2	3	2	2	2	2	2	2	2	2	2	2	2	2	2	1			1	1	44
2	1	1	14	2004-12-16	2		Xincun middle school	11	2	2	2	2	0	2	2	3	2	2	1	2	2	2	2	2		1	1	43	1	2	2	2	2	2	2	2	2	2	2	2	2	2	2	1			1	1	36
2	1	1	13	2006-06-10	2		Xincun middle school	11	2	2	2	2	0	4	2	3	2	2	1	1	2	2	2	2		1	1	39	2	3	2	2	2	2	2	2	2	2	2	2	2	2	2	1			1	1	38
2	1	1	14	2005-04-09	2		Xincun middle school	11	2	3	2	2	1	2	2	3	2	2	1	2	2	2	2	2		1	2			0	2	2	2	2	2	2	2	2	2	2	2	2	2	1			1	1	41
2	1	1	15	2004-04-23	2		Xincun middle school	11	2	3	2	2	0	5	1	1	1	1	2	1	1	2	2	2		1	1	40	1	2	2	2	2	2	2	2	2	2	2	2	2	2	2	1			1	1	41
2	1	1	15	2004-08-12	2		Xincun middle school	11	2	3	2	2	1	3	1	1	1	1	2	1	2	2	2	2		1	2		1	2	2	2	2	2	2	2	2	2	2	2	2	2	2	1			1	1	39
2	1	1	13	2005-12-16	2		Xincun middle school	11	2	2	2	2	0	5	1	1	1	1	2	1	2	2	2	2		1	1	37	2	3	2	2	2	2	2	2	2	2	2	2	2	2	2	1			1	1	35
2	1	1	14	2005-10-21	2		Xincun middle school	11	2	2	2	2	0	3	1	1	1	1	2	1	2	2	2	2		1	1	42	1	2	1	2	2	2	2	2	2	2	2	2	2	2	2	2			1	1	48
2	1	1	15	2004-07-22	2		Xincun middle school	11	2	3	2	2	0	3	1	1	1	1	2	1	2	2	2	2		1	1	41	1	2	2	2	2	2	2	2	2	2	2	2	2	2	2	1			1	1	38
2	1	1	14	2005-05-21	2		Xincun middle school	11	2	2	2	2	1	4	1	1	1	1	1	1	2	2	2	2		1	1	39	2	3	2	2	2	2	2	2	2	2	2	2	2	2	1	2	uarthritis		1	1	41
2	1	1	15	2004-06-24	2		Xincun middle school	11	2	3	2	2	0	4	1	1	1	1	1	2	2	2	2	2		1	1	45	1	2	2	2	2	2	2	2	2	2	2	2	2	2	2	1			1	1	48
2	1	1	15	2004-03-22	2		Xincun middle school	11	2	3	2	2	0	4	1	1	1	1	2	1	2	2	2	2		1	1	48	2	3	2	2	2	2	2	2	2	2	2	2	2	2	2	1			1	1	49
2	1	1	14	2005-02-27	2		Xincun middle school	11	2	2	2	2	0	3	1	1	1	1	2	1	2	2	2	2		1	2		1	2	2	2	2	2	2	2	2	2	2	2	2	2	2	1			1	2
2	1	1	15	2004-05-23	2		Xincun middle school	11	2	3	2	2	0	3	1	1	1	1	2	1	2	2	2	2		1	1	43	3	4	2	2	2	2	2	2	2	2	2	2	2	2	2	1			1	1	42
2	1	1	16	2003-05-04	2		Xincun middle school	11	2	3	2	2	0	4	1	1	1	1	1	1	2	2	2	2		1	1	40	1	2	2	2	2	2	2	2	2	2	2	2	2	2	2	1			1	1	34
2	1	1	14	2005-05-15	2		Xincun middle school	11	2	2	2	2	0	3	1	1	1	1	2	1	2	2	2	2		1	1	48	1	2	2	2	2	2	2	2	2	2	2	2	2	2	1	2			1	1	43
2	1	1	14	2005-08-08	2		Xincun middle school	11	2	2	2	2	0	3	1	1	1	1	2	1	2	2	2	2		1	1	50	1	2	2	2	2	2	2	2	2	1	2	2	2	2	2	2			1	1	44
2	1	1	15	2004-01-17	2		Xincun middle school	11	2	3	2	2	0	3	1	1	1	1	2	1	2	2	2	2		1	1	48	1	2	2	2	2	2	2	2	2	2	2	2	2	2	2	1			1	1	46
2	1	1	14	2005-11-28	2		Xincun middle school	11	2	2	2	2	0	4	1	1	1	1	2	1	2	2	2	2		1	1	37	3	4	2	2	2	2	2	2	2	2	2	2	2	2	2	1			1	1	35
2	1	1	14	2005-05-23	2		Xincun middle school	11	2	2	2	2	0	4	1	1	1	1	1	1	1	2	2	2		1	1	37		0	2	2	2	2	2	2	2	2	2	2	2	2	2	1			1	1	35
2	1	1	16	2003-11-28	2		Xincun middle school	11	2	3	2	2	0	4	1	1	1	1	2	1	2	2	2	2		1	1	45	2	3	2	2	1	2	2	2	2	2	2	2	2	2	2	2			1	1	41
2	1	1	15	2004-04-26	2		Xincun middle school	11	2	3	2	2	0	3	1	1	1	1	2	1	2	2	2	2		1	1	48	2	3	2	2	2	2	2	2	2	2	2	2	2	2	2	1			1	1	46
2	1	1	15	2004-02-12	2		Xincun middle school	11	2	3	2	2	0	3	1	1	1	1	2	1	2	2	2	2		1	1	45	2	3	2	2	2	2	2	2	2	2	2	1	2	2	2	2			1	1	46
2	1	1	14	2005-08-05	2		Xincun middle school	11	2	2	2	2	0	5	1	1	1	1	2	1	2	2	2	2		1	1	38	2	3	2	2	2	2	2	2	2	2	2	2	2	2	2	1			1	1	39
2	1	1	14	2005-09-22	2		Xincun middle school	11	2	2	2	2	0	4	1	1	1	1	1	1	2	2	2	2		1	2		1	2	2	2	2	2	2	2	2	2	2	2	2	2	2	1			1	1	39
2	1	1	16	2003-05-27	2		Xincun middle school	11	2	3	2	2	0	3	1	1	1	1	2	1	2	2	2	2		1	1	47	2	3	2	2	2	2	2	2	2	2	2	2	2	2	2	1			1	1	39
2	1	1	15	2004-10-28	2		Xincun middle school	11	2	3	2	2	1	7	1	1	1	1	2	1	2	2	2	2		1	2		1	2	2	2	2	2	2	2	2	2	2	2	2	2	2	1			1	1	31
2	1	1	14	2005-10-23	2		Xincun middle school	11	2	2	2	2	0	6	1	1	1	1	1	1	2	2	2	2		1	1	45	2	3	2	2	2	2	2	2	2	2	2	2	2	2	1	2	cough		1	1	38
2	1	1	15	2004-01-07	2		Xincun middle school	11	2	3	2	2	0	4	2	2	2	1	2	2	2	2	1	2		1	1	40	2	3	2	2	2	2	2	2	2	2	2	2	2	2	2	1			1	1	42
2	1	1	13	2006-02-27	2		Xincun middle school	11	2	2	2	2	0	4	1	1	1	1	2	1	2	2	2	2		1	1	55	3	5	2	2	2	2	2	2	2	2	2	2	2	2	2	1			1	1	44
2	1	1	14	2005-08-25	2		Xincun middle school	11	2	2	2	2	0	5	1	1	1	1	1	1	2	2	2	2		1	2		2	3	2	2	2	2	2	2	2	2	2	2	2	2	2	1			1	2
2	1	1	14	2005-03-03	2		Xincun middle school	11	2	3	2	2	0	3	2	2	1	2	2	2	1	2	1	2		1	1	44	1	2	2	2	2	2	2	1	2	2	2	1	2	2	2	2			1	1	44
2	1	1	15	2004-11-18	2		Xincun middle school	11	2	3	2	2	0	3	1	1	1	1	2	1	2	2	2	2		1	1	43	2	3	2	2	1	2	2	2	2	2	2	2	2	2	2	2			1	1	36
2	1	1	15	2004-06-05	2		Xincun middle school	11	2	3	2	2	0	4	2	2	1	2	1	1	2	2	2	2		2																				13	1	1	39
2	1	1	14	2005-06-30	2		Xincun middle school	11	2	2	2	2	0	6	2	2	2	1	1	1	2	2	2	2		1	1	45	2	3	2	2	2	2	2	2	2	2	2	2	2	2	2	1			1	1	40
2	1	1	14	2005-10-16	2		Xincun middle school	11	2	2	2	2	0	3	2	3	2	2	1	1	2	2	2	2		2																				8	1	2
2	1	1	13	2006-02-22	2		Xincun middle school	11	2	2	2	1	0	3	2	3	2	2	1	2	2	2	2	1	Grandparents	2																				12	1	2
2	1	1	14	2005-08-15	2		Xincun middle school	11	2	2	2	2	1	3	1	1	1	1	2	1	2	2	2	2		1	1	32	2	3	2	2	2	2	2	2	2	2	2	2	2	2	2	1			1	1	30
2	1	1	15	2004-07-02	2		Xincun middle school	11	2	2	2	2	0	3	2	2	2	1	2	1	1	2	2	2		1	1	45	1	2	2	2	2	2	2	2	2	2	2	2	2	2	2	1			1	1	38
2	1	1	15	2004-07-30	2		Xincun middle school	11	2	3	2	2	0	3	1	1	1	1	2	1	2	2	2	2		1	1	45	2	3	2	2	2	2	1	2	2	2	2	2	2	2	2	2			1	1	36
2	1	1	15	2004-09-01	2		Xincun middle school	11	2	3	2	1	0	4	2	3	2	2	2	2	1	2	1	2		1	1	41	2	3	2	2	2	2	2	2	2	2	2	2	2	2	2	1			1	1	40
2	1	1	15	2004-08-22	2		Xincun middle school	11	2	2	2	2	0	2	2	2	2	1	2	2	2	2	2	2		1	2		1	2	2	2	2	2	2	2	2	2	2	2	2	2	2	1			2
2	1	1	14	2005-09-21	2		Xincun middle school	11	2	2	2	2	0	5	2	2	2	1	2	1	2	2	2	2		1	2		1	2	2	2	2	2	2	2	2	2	2	2	2	2	2	1			1	2
2	1	1	14	2005-01-09	2		Xincun middle school	11	2	2	2	2	0	3	1	1	1	1	2	1	2	2	2	2		1	1	51	1	2	2	2	2	2	2	2	2	2	2	1	2	2	2	2			1	1	43
2	1	1	14	2005-07-01	2		Xincun middle school	11	2	2	2	2	0	3	1	1	1	1	2	1	2	2	2	2		1	1	40	2	3	2	2	2	2	2	2	2	2	2	2	2	2	2	1			1	1	36
2	1	1	14	2005-10-01	2		Xincun middle school	11	2	2	2	2	0	5	1	1	1	1	1	1	2	2	2	2		1	2			0	2	2	2	2	2	2	2	2	2	2	2	2	2	1			1	2
2	1	1	14	2005-11-21	2		Xincun middle school	11	2	2	2	2	0	4	2	2	1	2	2	1	2	2	2	2		2																				8	1	1	39
2	1	1	14	2005-10-29	2		Xincun middle school	11	2	2	2	2	0	2	2	2	1	2	2	1	2	2	2	2		1	2		1	2	2	2	2	2	2	2	2	2	2	2	2	2	2	1			1	1	47
2	1	1	13	2005-12-18	2		Xincun middle school	11	2	2	2	2	0	4	1	1	1	1	2	1	1	2	2	2		1	1	59	1	2	2	2	2	2	2	2	2	2	2	2	2	2	2	1			1	1	39
2	1	1	15	2004-08-20	2		Xincun middle school	11	2	3	2	2	0	3	1	1	1	1	2	1	2	2	2	2		1	1	42	2	3	2	2	2	2	2	2	2	2	2	2	2	2	2	1			1	1	38
2	1	1	14	2005-06-06	2		Xincun middle school	11	2	3	2	2	1	3	2	3	2	2	1	2	2	2	1	2		1	1	45	1	2	2	2	2	2	2	2	2	2	2	2	2	2	2	1			1	1	45
2	1	1	15	2004-07-11	2		Xincun middle school	11	2	3	2	2	0	1	2	2	1	2	2	2	2	2	2	2		1	2		1	2	2	2	2	2	2	1	2	2	2	2	2	2	2	2			1	1	45
2	1	1	15	2004-09-19	2		Xincun middle school	11	2	3	2	2	0	5	1	1	1	1	1	1	2	2	2	2		1	1	40	1	2	2	2	1	2	2	2	2	2	2	2	2	2	2	2			1	1	39
2	1	1	14	2005-08-22	2		Xincun middle school	11	2	2	2	2	0	5	1	1	1	1	2	1	2	2	2	2		1	1	42	1	2	2	2	2	2	2	2	2	2	2	2	2	2	2	1			1	1	38
2	1	1	14	2005-07-17	2		Xincun middle school	11	2	2	2	2	1	2	2	2	1	2	2	1	2	2	2	2		1	1	43	2	3	2	2	2	2	2	2	2	2	2	2	2	2	2	1			1	1	38
2	1	1	13	2006-03-02	2		Xincun middle school	11	2	2	2	2	0	3	1	1	1	1	2	1	2	2	2	2		1	2		1	2	2	2	2	2	2	2	2	2	2	2	2	2	1	2	renallithiasis		1	2
2	1	1	15	2004-03-05	2		Xincun middle school	11	2	3	2	2	0	3	2	2	2	1	1	1	2	2	2	2		1	1	42	1	2	2	2	2	2	2	2	2	2	2	2	2	2	2	1			1	1	40
2	1	1	16	2003-05-22	2		Xincun middle school	11	2	3	2	2	0	4	1	1	1	1	2	1	2	2	2	2		1	1	50	2	3	2	2	2	2	2	2	2	2	2	2	2	2	2	1			1	1	40
2	1	1	11	2008-11-14	2	0	Zhongshan primary school	3	1	6	1	2	0	4	1	1	1	1	2	1	2	2	2	2		1	2		1	2	2	2	2	2	2	2	2	2	2	2	2	2	2	1			1	1	35
2	1	1	11	2008-08-26	2	0	Zhongshan primary school	3	1	5	1	2	0	4	1	1	1	1	2	1	2	2	2	2		1	1	33	1	2	2	2	2	2	2	2	2	2	2	2	2	2	2	1			1	1	31
2	1	1	12	2007-04-05	2	0	Zhongshan primary school	3	1	6	1	1	0	2	2	2	2	1	1	2	2	2	2	2		1	1	30	1	2	2	2	2	2	2	1	2	2	2	2	2	2	2	2			1	2
2	1	1	12	2007-08-13	2	0	Zhongshan primary school	3	1	6	1	2	0	5	1	1	1	1	1	1	2	2	2	2		1	2		2	3	2	2	2	2	2	2	2	2	2	2	2	2	2	1			1	2
2	1	1	12	2007-03-12	2	0	Zhongshan primary school	3	1	6	1	2	0	3	1	1	1	1	2	1	2	2	2	2		1	1	32	1	2	2	2	2	2	2	2	2	2	2	2	2	2	2	1			1	1	31
2	1	1	10	2008-12-16	2	0	Zhongshan primary school	3	1	5	1	2	1	6	1	1	1	1	2	1	2	2	2	2		1	2		2	3	2	2	2	2	2	2	2	2	2	2	2	2	2	1			1	2
2	1	1	11	2008-07-30	2	0	Zhongshan primary school	3	1	5	1	2	0	2	2	2	2	1	2	1	2	2	2	2		1	2		1	2	2	2	2	2	2	2	2	2	2	2	2	2	2	1			1	2
2	1	1	11	2008-05-05	2	0	Zhongshan primary school	3	1	6	2	2	0	3	2	3	2	2	1	1	1	2	2	2																							1	1	43
2	1	1	10	2009-05-23	2		Zhongshan primary school	3	1	5	1	2	0	5	1	1	1	1	1	1	2	2	2	2		1	2			0	2	2	2	2	2	2	2	2	2	2	2	2	2	1			1	2
2	1	1	11	2008-05-08	2	0	Zhongshan primary school	3	1	6	1	2	0	3	1	1	1	1	2	1	2	2	2	2		1	2		2	3	2	2	2	2	2	2	2	2	2	2	2	2	2	1			1	2
2	1	1	11	2008-02-20	2	0	Zhongshan primary school	3	1	6	1	2	0	1	2	3	2	2	1	2	2	2	2	2		2																				10	1	2
2	1	1	10	2009-02-09	2		Zhongshan primary school	3	1	5	1	2	0	5	1	1	1	1	1	1	2	2	2	2		1	1	35	1	2	2	2	2	2	2	2	2	2	2	2	2	2	1	2	rhinitis		1	1	32
2	1	1	11	2008-07-02	2		Zhongshan primary school	3	1	5	1	2	1	4	1	1	1	1	1	1	2	2	2	2		1	1	38	2	3	2	2	2	2	2	2	2	2	2	2	2	2	2	1			1	1	32
2	1	1	11	2008-12-05	2		Zhongshan primary school	3	1	5	1	2	0	4	1	1	1	1	2	1	2	2	2	2		1	1	37	1	2	2	2	2	2	2	2	2	2	2	2	2	2	2	1			1	1	32
2	1	1	11	2008-08-08	2		Zhongshan primary school	3	1	5	1	2	0	4	1	1	1	1	1	1	2	2	2	2		1	2		1	2	2	2	2	2	2	2	2	2	2	2	2	2	2	1			1	2
2	1	1	10	2009-06-15	2		Zhongshan primary school	3	1	5	1	2	0	4	1	1	1	1	2	1	2	2	2	2		1	2		1	2	2	2	2	2	2	2	2	2	2	2	2	2	2	1			1	2
2	1	1	10	2009-06-21	2		Zhongshan primary school	3	1	5	1	2	0	4	1	1	1	1	1	1	2	2	2	2		1	2			0	2	2	2	2	2	2	2	2	2	2	2	2	2	1			1	2
2	1	1	10	2009-05-27	2		Zhongshan primary school	3	1	5	1	2	0	5	1	1	1	1	1	1	2	2	2	2		1	1	37	1	2	2	2	2	2	2	2	2	2	2	2	2	2	2	1			1	1	32
2	1	1	10	2009-04-02	2		Zhongshan primary school	3	1	5	1	2	0	4	1	1	1	1	1	1	2	2	2	2		1	1	43	1	2	2	2	2	2	2	2	2	2	2	2	2	2	2	1			1	2
2	1	1	10	2009-02-27	2		Zhongshan primary school	3	1	5	1	2	1	3	1	1	1	1	2	1	2	2	2	2		1	1	38	1	2	2	2	2	2	2	2	2	2	2	2	1	2	2	2			1	1	36
2	1	1	12	2007-01-26	2		Zhongshan primary school	3	1	5	1	1	0	2	1	1	1	1	2	2	2	2	2	2		1	1	31	1	2	2	2	2	2	2	2	2	2	2	2	2	2	2	1			1	1	30
2	1	1	11	2008-05-18	1		Changzheng primary school	5	1	6	1	2	0	5	1	1	1	1	2	1	2	2	2	2		1	2		2	3	2	2	2	2	2	2	2	2	2	2	2	2	2	1			1	2
2	1	1	11	2008-04-20	1		Changzheng primary school	5	1	6	1	1	0	3	2	2	1	2	1	2	2	2	2	2		1	1	39	1	2	2	2	2	2	2	2	2	2	2	2	2	2	2	1			1	1	37
2	1	1	11	2008-03-22	1	0	Changzheng primary school	5	1	6	1	2	0	5	1	1	1	1	1	1	2	2	2	2		1	1	41	2	3	2	2	2	2	2	2	2	2	2	2	2	2	2	1			1	1	41
2	1	1	11	2008-01-08	1		Changzheng primary school	5	1	6	2	2	0	3	2	2	1	2	2	1	1	2	2	2		1	1	40	2	3	2	2	2	2	2	2	2	2	2	2	2	2	2	1			1	1	38
2	1	1	11	2008-05-16	2		Changzheng primary school	5	1	6	1	2	0	2	1	1	1	1	2	2	2	2	2	2		1	2		1	2	2	2	2	2	2	2	2	2	2	2	2	2	2	1			1	2
2	1	1	12	2007-11-20	2	0	Changzheng primary school	5	1	6	1	2	0	5	1	1	1	1	1	2	2	2	2	2		1	1	40	2	3	2	2	2	2	2	2	2	2	2	2	2	2	2	1			1	1	39
2	1	1	12	2007-08-03	2		Changzheng primary school	5	1	6	1	1	0	2	2	3	2	2	1	2	1	2	2	2		1	2		1	2	2	2	2	2	2	2	2	2	2	2	2	2	2	1			1	2
2	1	1	12	2007-07-02	2		Changzheng primary school	5	1	6	1	1	0	8	2	3	2	2	2	2	1	1	2	2		1	1	38	1	1	2	2	2	2	2	2	2	2	2	2	2	2	2	1			1	2
2	1	1	10	2009-01-07	1		Changzheng primary school	5	1	6	1	2	0	6	2	2	1	2	2	2	2	2	1	2		1	1	40	3	4	2	2	2	2	2	2	2	2	2	2	2	2	2	1			1	1	35
2	1	1	10	2009-03-05	1	0	Changzheng primary school	5	1	5	1	2	0	3	1	1	1	1	2	1	2	2	2	2		1	2		3	4	2	2	2	2	2	2	2	2	2	2	2	2	2	1			1	2
2	1	1	10	2008-12-16	1	0	Changzheng primary school	5	1	5	1	2	0	3	1	1	1	1	2	1	2	2	2	2		1	2		2	3	2	2	2	2	2	2	2	2	2	2	2	2	2	1			1	2
2	1	1	10	2008-12-25	1	0	Changzheng primary school	5	1	5	1	2	1	10	1	1	1	1	1	1	1	1	2	2		1	1	35	3	4	2	2	2	2	2	2	2	2	2	2	2	2	2	1			1	1	35
2	1	1	11	2008-03-29	2	0	Changzheng primary school	5	1	6	1	2	0	2	2	2	1	2	2	1	2	2	2	2		1	1	32	2	3	2	2	2	2	2	2	2	2	2	2	2	2	2	1			1	1	31
2	1	1	11	2008-07-12	1		Changzheng primary school	5	1	5	1	2	1	3	1	1	1	1	2	1	2	2	2	2		1	1	45	3	4	2	2	2	2	2	2	2	2	2	2	2	2	2	1			1	1	37
2	1	1	11	2008-05-18	1	0	Changzheng primary school	5	1	6	1	2	0	3	1	1	1	1	2	1	2	2	2	2		1	1	41	3	4	2	2	2	2	2	2	2	2	2	2	2	2	2	1			1	1	32
2	1	1	11	2008-03-10	1		Changzheng primary school	5	1	6	1	1	0	8	1	1	1	1	2	2	1	2	2	2		1	2		2	3	2	2	2	2	2	2	2	2	2	2	2	2	2	1			1	1	51
2	1	1	11	2008-06-29	1		Changzheng primary school	5	1	6	1	2	0	3	1	1	1	1	2	1	2	2	2	2		1	1	39	3	4	2	2	2	2	2	2	2	2	2	2	2	2	2	1			1	1	33
2	1	1	11	2008-08-07	1	0	Changzheng primary school	5	1	5	1	1	0	3	1	1	1	1	2	2	1	2	2	2		1	1	49	1	2	2	2	2	1	2	2	2	2	2	2	2	2	2	2			1	1	45
2	1	1	10	2009-01-23	2	0	Changzheng primary school	5	1	5	1	2	0	3	1	1	1	1	2	1	2	2	2	2		1	1	36	1	1	2	2	2	2	2	2	2	2	2	2	2	2	2	1			1	1	36
2	1	1	12	2007-10-21	1		Changzheng primary school	5	1	6	1	2	0	3	2	2	1	2	2	1	2	2	2	2		1	1	41	2	3	2	2	2	2	2	2	2	2	2	2	2	2	2	1			1	1	39
2	1	1	11	2007-12-19	2		Changzheng primary school	5	1	6	1	2	0	5	1	1	1	1	1	1	2	1	1	2		1	2		2	3	2	2	2	2	2	2	2	2	2	2	2	2	2	1			1	2
2	1	1	11	2008-05-17	1	0	Changzheng primary school	5	1	6	1	2	2	3	1	1	1	1	2	1	2	2	2	2		1	2		2	3	2	2	2	2	2	2	2	2	2	2	2	2	2	1			1	2
2	1	1	10	2009-02-03	1	0	Changzheng primary school	5	1	5	1	2	1	4	1	1	1	1	2	1	2	2	2	2		1	1	39		0	2	2	2	2	2	2	2	2	2	2	2	2	2	1			1	1	38
2	1	1	11	2008-11-29	1	0	Changzheng primary school	5	1	5	1	1	0	1	2	2	1	2	2	2	2	2	2	2		1	2			0	2	2	2	2	2	2	2	2	2	2	2	2	2	1			1	1	32
2	1	1	10	2009-05-15	1	0	Changzheng primary school	5	1	5	1	2	0	2	2	3	2	2	1	2	2	2	2	2		1	1	37	1	2	2	2	2	2	2	2	2	2	2	2	2	2	1	2	HIV		1	1	34
2	1	1	10	2009-07-04	1	0	Changzheng primary school	5	1	5	1	1	0	4	2	2	2	1	1	2	2	1	2	2		1	1	30	2	3	2	2	2	2	2	2	2	2	2	2	2	2	2	1			1	1	31
2	1	1	11	2008-11-09	2		Changzheng primary school	5	1	5	1	2	0	5	1	1	1	1	2	1	1	1	1	2		1	1	32	3	4	2	2	2	2	2	2	2	2	2	2	2	2	2	1			1	1	31
2	1	1	11	2008-09-02	1		Changzheng primary school	5	1	5	1	2	0	4	1	1	1	1	1	1	2	2	2	2		1	1	42	2	3	2	2	2	2	2	2	2	2	2	2	2	2	2	1			1	1	42
2	1	1	10	2009-01-01	2	0	Changzheng primary school	5	1	5	1	2	1	4	1	1	1	1	1	1	2	2	2	2		1	1	33	2	3	2	2	2	2	2	2	2	2	2	2	2	2	2	1			1	1	30
2	1	1	10	2009-03-04	1		Changzheng primary school	5	1	5	1	2	0	2	1	1	1	1	2	2	2	2	2	2		1	1	38	2	3	2	2	2	2	2	2	2	2	2	2	2	2	2	1			1	1	33
2	1	1	11	2008-07-30	1	0	Changzheng primary school	5	1	6	1	2	0	3	1	1	1	1	2	1	2	2	2	2		1	2			0	2	2	2	2	2	2	2	2	2	2	2	2	2	1			1	2
2	1	1	11	2008-08-02	2	0	Changzheng primary school	5	1	6	1	2	0	2	1	1	1	1	2	2	2	2	2	2		1	1	36	2	3	2	2	2	2	2	2	2	2	2	2	2	2	2	1			1	1	33
2	1	1	10	2008-12-18	1	0	Changzheng primary school	5	1	5	1	2	0	3	2	2	1	2	2	2	2	2	2	1	grandfathergrandmother	1	2			0	2	2	2	2	2	2	2	2	2	2	2	2	2	1			1	1	36
2	1	1	10	2009-07-26	1	0	Changzheng primary school	5	1	5	1	2	0	5	1	1	1	1	1	1	2	2	2	2		1	2			0	2	2	2	2	2	2	2	2	2	2	2	2	2	1			1	2
2	1	1	10	2009-05-04	2	0	Changzheng primary school	5	1	5	1	2	0	7	1	1	1	1	1	1	2	2	2	2		1	1	41	1	2	2	2	2	2	2	2	2	2	2	2	2	2	2	1			1	1	35
2	1	1	11	2008-11-03	2	0	Changzheng primary school	5	1	5	1	2	0	3	1	1	1	1	2	1	2	2	2	2		1	1	38	1	2	2	2	2	2	2	2	2	2	2	2	2	2	2	1			1	1	38
2	1	1	10	2009-04-11	1	0	Changzheng primary school	5	1	5	1	1	0	2	1	1	1	1	2	2	2	2	2	2		1	1	41	3	4	2	2	1	1	2	2	2	2	2	2	2	2	2	2			1	1	33
2	1	1	10	2009-04-27	1	0	Changzheng primary school	5	1	5	1	1	0	2	1	1	1	1	2	2	2	2	2	2		1	1	42		0	2	2	2	2	2	2	2	2	2	2	2	2	2	1			1	1	42
2	1	1	10	2009-09-03	1	0	Changzheng primary school	5	1	5	1	1	0	3	1	1	1	1	1	2	2	2	2	2		1	1	41	2	3	2	2	2	2	2	2	2	2	2	2	2	2	2	1			1	1	35
2	1	1	10	2009-08-22	2		Changzheng primary school	5	1	5	1	2	0	3	1	1	1	1	2	1	2	2	2	2		1	1	45	2	3	2	2	2	2	2	2	2	2	2	2	2	2	2	1			1	1	43
2	1	1	11	2008-11-20	2	0	Changzheng primary school	5	1	5	1	1	1	1	2	2	1	2	2	2	2	2	2	2		1	1	42	1	2	2	2	2	2	2	2	2	2	2	2	2	2	2	1			1	1	36
2	1	1	10	2009-04-28	1		Changzheng primary school	5	1	5	1	1	0	2	1	1	1	1	2	2	2	2	2	2		1	1	36	2	3	2	2	2	2	2	2	2	2	2	2	2	2	2	1			1	1	32
2	1	1	10	2009-09-22	1	0	Changzheng primary school	5	1	5	1	1	0	4	1	1	1	1	1	2	2	2	2	2		1	2		2	3	2	2	2	2	2	2	2	2	2	2	2	2	2	1			1	1	37
2	1	1	10	2009-02-19	1		Changzheng primary school	5	1	5	1	2	0	1	2	3	2	2	1	2	2	2	2	2		1	1	46	2	3	2	2	2	2	2	2	2	2	2	2	2	2	2	1			1	2
2	1	1	11	2008-10-14	1	0	Changzheng primary school	5	1	5	1	1	0	2	1	1	1	1	2	2	2	2	2	2		1	2		3	5	2	2	2	2	2	2	2	2	2	2	2	2	2	1			1	2
2	1	1	12	2007-09-20	1		Changzheng primary school	5	1	6	1	1	0	2	2	3	2	2	1	2	2	2	2	2		1	1	40	2	3	2	2	2	2	2	2	2	2	2	2	2	2	2	1			1	1	37
2	1	1	11	2008-01-18	2	0	Changzheng primary school	5	1	6	1	2	1	5	2	2	1	2	1	1	2	2	2	2		1	2		3	4	2	2	2	2	1	2	2	2	2	2	2	2	2	2			1	1	38
2	1	1	12	2007-09-06	1		Changzheng primary school	5	1	6	1	2	2	5	1	1	1	1	1	1	2	2	2	2		1	1	37	2	3	2	2	1	2	2	2	2	2	2	2	2	2	2	2			1	1	35
2	1	1	12	2007-11-16	2	0	Changzheng primary school	5	1	6	1	2	2	3	2	2	1	2	1	1	2	2	2	2		1	1	40	3	4	2	2	2	2	2	2	2	2	2	2	2	2	1	2	gastropathy		1	1	39
2	1	1	11	2008-08-18	1	0	Changzheng primary school	5	1	6	1	1	0	2	1	1	1	1	2	2	2	2	2	2		1	1	42	3	5	2	2	1	2	2	2	2	2	2	2	2	2	2	2			1	1	39
2	1	1	11	2008-01-19	1		Changzheng primary school	5	1	6	1	1	0	7	2	2	2	1	2	2	1	1	2	2		1	1	40	2	3	2	2	1	2	2	2	2	2	2	2	2	2	2	2			1	1	37
2	1	1	10	2008-12-22	1		Changzheng primary school	5	1	5	1	2	0	5	1	1	1	1	2	1	2	2	2	1	grandfathergrandmother	1	1	37	2	3	2	2	2	2	2	2	2	2	2	2	2	2	1	2			1	1	38
2	1	1	11	2008-07-05	1	0	Changzheng primary school	5	1	6	1	2	0	3	1	1	1	1	2	1	2	2	2	2		1	2		1	2	2	2	2	2	2	2	2	2	2	2	2	2	2	1			1	1	32
2	1	1	11	2008-02-24	2	0	Changzheng primary school	5	1	6	1	1	1	4	1	1	1	1	1	2	2	2	1	2		1	1	36	1	2	2	2	2	2	2	2	2	2	2	2	2	2	2	1			1	1	34
2	1	1	11	2008-03-23	1	0	Changzheng primary school	5	1	6	1	1	0	2	1	1	1	1	2	2	2	2	2	2		1	1	39	3	4	2	2	1	2	2	2	2	2	2	2	2	2	2	2			1	1	35
2	1	1	10	2009-02-06	1	0	Changzheng primary school	5	1	5	1	2	0	3	1	1	1	1	2	1	2	2	2	2		1	2		3	4	2	2	2	2	2	2	2	2	2	2	2	2	2	1			1	2
2	1	1	12	2007-11-11	1	0	Changzheng primary school	5	1	6	1	1	0	3	1	1	1	1	1	2	2	2	2	2		1	1	41	2	3	2	2	2	2	2	2	2	2	2	2	2	2	1	2			1	1	38
2	1	1	10	2009-04-14	1		Changzheng primary school	5	1	5	1	1	0	4	1	1	1	1	2	2	1	2	1	2		1	1	39	3	5	2	2	2	2	2	2	2	2	2	2	2	2	2	1			1	1	37
2	1	1	11	2008-09-14	1	0	Changzheng primary school	5	1	5	1	2	0	4	1	1	1	1	1	2	2	2	2	2		1	1	44	2	3	2	2	2	2	2	2	2	2	2	2	2	2	2	1			1	1	42
2	1	1	12	2007-11-09	2		Changzheng primary school	5	1	6	1	2	0	3	1	1	1	1	2	1	2	2	2	2		1	1	42	2	3	2	2	2	2	2	2	2	2	2	2	2	2	2	1			1	1	40
1	2	2	17	2002-04-28	1		Lincang No.1 middle school	7	3	2	2	2	2	5	1	1	1	1	1	1	2	2	2	1		1	1	47	3	4	2	2	2	2	2	2	2	2	2	2	2	2	1	2	lithiasis		1	1	41
1	2	2	13	2006-09-10	1		Lincang No.1 middle school	7	2	1	1	1	0	4	1	1	1	1	1	2	2	2	2	2		1	1	41	3	4	2	2	2	2	2	2	2	2	2	2	2	2	2	1			1	1	40
1	2	2	13	2006-06-17	1		Lincang No.1 middle school	7	2	1	2	2	1	3	1	1	1	1	2	1	2	2	2	2		1	1	41	2	3	2	2	2	2	2	2	2	2	2	2	2	2	2	1			1	1	40
1	2	2	13	2006-08-21	1		Lincang No.1 middle school	7	2	1	1	1	0	7	1	1	1	1	2	2	2	1	2	2		1	1	49	3	4	2	2	2	2	2	2	2	2	2	2	2	2	2	1			1	1	43
1	2	2	13	2006-10-17	2	0	Tianyou experimental middle school	7	2	1	2	1	1	2	1	1	1	1	2	2	2	2	2	2		1	1	56	2	3	2	2	2	2	2	2	2	2	2	2	2	2	2	1			1	2
1	2	2	13	2006-11-05	1	0	Tianyou experimental middle school	7	2	1	2	2	0	8	1	1	1	1	2	1	2	1	1	2		1	1	37	3	4	2	2	2	2	2	2	2	2	2	2	2	2	2	1			1	1	32
1	2	2	14	2005-06-08	2		Lincang No.2 middle school	6	2	1	2	2	0	6	1	1	1	1	2	1	2	2	2	1		1	1	38	1	1	2	2	2	2	2	2	2	2	2	2	2	2	2	1			1	1	40
1	2	2	16	2003-11-19	1	0	Lincang No.2 middle school	6	3	1	1	1	0	2	1	1	1	1	2	2	2	2	2	2		1	1	42	3	4	2	2	2	2	2	2	2	2	2	2	2	2	2	1			1	1	41
1	2	2	11	2008-03-12	1		Fengxiang primary school	4	1	6	1	2	0	5	1	1	1	1	1	1	2	2	2	2		1	2		3	4	2	2	1	2	2	2	2	2	2	2	2	2	2	2			1	2
1	2	2	11	2008-03-01	1	0	Fengxiang primary school	4	1	6	1	1	1	4	1	1	1	1	1	2	2	2	2	2		1	2			0	2	2	2	2	2	2	2	2	2	2	2	2	2	1			1	2
1	2	2	16	2003-11-03	2		Linxiang district No.1 middle school	9	3	2	2	2	2	3	1	1	1	1	2	1	2	2	2	2		1	2		2	3	2	2	1	2	2	2	2	2	2	2	2	2	2	2			1	1	46
1	2	2	14	2005-01-24	2		Lincang ethnic middle school	8	3	1	2	1	0	4	1	1	1	1	1	2	2	2	2	2		1	2		2	3	2	2	2	2	2	2	2	2	2	2	2	2	2	1			1	2
1	2	2	13	2006-04-02	2		Lincang ethnic middle school	8	2	2	2	1	3	2	1	1	1	1	2	2	2	2	2	2		1	1	49	1	2	2	2	2	2	2	2	2	2	2	2	2	2	1	2			1	1	39
1	2	2	16	2003-08-18	2		Lincang ethnic middle school	8	3	1	2	2	0	4	1	1	1	1	1	1	2	2	2	2		1	1	43	1	2	2	2	1	2	2	2	2	2	2	2	2	2	2	2			1	1	42
1	2	2	10	2009-07-10	1	0	Nanping primary school	1	1	5	1	1	0	3	1	1	1	1	1	2	2	2	2	2		1	1	43	3	4	2	2	2	2	2	2	2	2	2	2	2	2	2	1			1	1	37
1	2	2	12	2007-11-16	1		Qianjin primary school	2	1	6	1	2	1	4	1	1	1	1	2	1	2	2	2	2		1	1	33	2	3	2	2	2	2	2	2	2	2	2	2	2	2	2	1			1	1	34
1	2	2	13	2006-08-15	1	0	Qianjin primary school	2	1	6	1	2	2	2	1	1	1	1	2	2	2	2	2	2		1	2			0	2	2	2	2	2	2	2	2	2	2	2	2	2	1			1	2
1	2	2	12	2007-10-31	1	0	Changzheng primary school	5	1	6	1	2	0	4	1	1	1	1	2	1	2	2	2	2		1	1	42	3	5	2	2	2	1	2	2	2	2	2	1	2	2	2	2			1	2
1	2	2	12	2007-10-31	1		Changzheng primary school	5	1	6	1	2	0	4	1	1	1	1	1	1	2	2	2	2		1	2			0	2	2	2	1	2	2	2	2	2	2	2	2	2	2			1	2
2	2	2	13	2006-10-08	2		Lincang No.2 middle school	6	2	1	2	1	0	2	1	1	1	1	2	2	2	2	2	2		1	1	44	2	3	2	2	1	2	2	2	2	2	2	2	2	2	2	2			1	1	37
2	2	2	12	2007-11-18	1	0	Fengxiang primary school	4	1	6	1	1	0	2	1	1	1	1	2	2	2	2	2	2		1	1	42	3	4	2	2	2	2	2	2	2	2	2	2	2	2	2	1			1	1	34
2	2	2	11	2008-07-05	1	0	Fengxiang primary school	4	1	6	1	1	0	9	2	2	2	1	1	2	1	1	2	2		1	1	39	1	2	2	2	1	2	2	2	2	1	2	2	2	2	2	2			2
2	2	2	11	2008-04-13	1	0	Fengxiang primary school	4	1	6	1	1	0	2	1	1	1	1	2	2	2	2	2	2		1	1	40	3	4	2	2	1	2	2	2	2	2	2	2	2	2	2	2			1	1	34
2	2	2	11	2008-08-16	1	0	Fengxiang primary school	4	1	6	1	1	0	2	1	1	1	1	2	2	2	2	2	2		1	1	41	3	5	2	2	1	2	2	2	2	2	2	2	2	2	2	2			1	1
2	2	2	15	2004-06-01	1		Linxiang district No.1 middle school	9	3	1	2	1	2	1	2	2	1	2	2	2	2	2	2	2		1	2		3	5	2	2	2	2	2	2	2	2	2	2	2	2	1	2	rhinitis		1	1	40
2	2	2	16	2003-11-02	1		Linxiang district No.1 middle school	9	3	1	2	2	0	3	1	1	1	1	2	1	2	2	2	2		1	1	40	2	3	2	2	1	1	2	2	2	2	2	2	2	2	2	2			1	1	41
2	2	2	13	2006-12-01	1	0	Lincang ethnic middle school	8	2	2	2	1	0	3	1	1	1	1	1	2	2	2	2	2		1	2		1	2	2	2	2	1	2	2	2	2	2	2	2	2	2	2			1	2
2	2	2	13	2006-04-17	2	0	Lincang ethnic middle school	8	2	2	2	1	0	2	1	1	1	1	2	2	2	2	2	2		1	1	43	1	2	2	2	2	2	2	2	2	2	2	2	2	2	2	1			1	1	37
2	2	2	15	2004-07-06	1	0	Lincang ethnic middle school	8	3	1	2	1	0	2	1	1	1	1	2	2	2	2	2	2		1	1	43	3	5	2	2	2	2	2	2	2	2	2	2	2	2	2	1			1	1	45
2	2	2	13	2006-03-07	2	0	Lincang ethnic middle school	8	2	2	2	2	0	5	1	1	1	1	1	1	2	2	2	2		1	1	43	2	3	2	2	2	2	2	2	2	2	2	2	2	2	2	1			1	1	43
2	2	2	14	2005-10-03	1		Lincang ethnic middle school	8	2	2	2	1	0	1	2	2	1	2	2	2	2	2	2	2		1	1	42	3	4	2	2	2	2	2	2	2	2	2	2	2	2	2	1			1	1	38
2	2	2	15	2003-12-24	2	0	Lincang ethnic middle school	8	3	1	2	2	0	2	1	1	1	1	2	2	2	2	2	2		1	1	48	3	4	2	1	2	2	2	2	2	2	2	2	2	2	2	2			1	1	45
2	2	2	13	2006-01-09	1		Lincang ethnic middle school	8	2	2	2	2	0	2	1	1	1	1	2	2	2	2	2	2		1	1	51		0	2	2	2	2	2	2	2	2	2	2	2	2	2	1			1	1	49
2	2	2	17	2002-10-11	2	0	Lincang ethnic middle school	8	3	1	2	2	0	3	1	1	1	1	2	1	2	2	2	2		1	1	44	3	4	2	2	2	2	2	1	2	2	2	2	2	2	2	2			1	1	41
2	2	2	11	2008-10-12	1		Nanping primary school	1	1	5	1	1	0	2	1	1	1	1	2	2	2	2	2	2		2																					1	2
2	2	2	11	2008-12-06	1	0	Nanping primary school	1	1	5	1	1	0	5	1	1	1	1	1	2	2	2	2	2		1	1	42	3	5	2	2	2	2	2	2	2	2	2	2	2	2	2	1			1	1	36
2	2	2	10	2009-01-15	1	0	Nanping primary school	1	1	5	1	2	0	3	1	1	1	1	2	1	2	2	2	2		1	1	44	3	4	2	2	2	2	2	2	2	2	2	2	2	2	1	2	renallithiasis		1	1	40
2	2	2	10	2009-07-05	2	0	Nanping primary school	1	1	5	1	2	0	5	1	1	1	1	1	1	2	2	2	2		1	1	38	3	4	2	2	2	2	2	2	2	2	2	2	2	2	2	1			1	1	35
2	2	2	10	2008-12-31	1	0	Qianjin primary school	2	1	5	1	2	0	4	1	1	1	1	2	2	2	2	1	2		1	1	40	3	5	2	2	2	2	2	2	2	2	2	2	2	2	2	1			1	1	38
2	2	2	11	2008-03-21	2		Changzheng primary school	5	1	6	1	2	1	6	1	1	1	1	2	1	2	2	2	2		1	1	39	2	3	2	2	2	2	2	2	2	2	2	2	2	2	2	1			1	1	37
2	2	2	11	2008-11-05	1	0	Changzheng primary school	5	1	5	1	2	0	3	1	1	1	1	2	1	2	2	2	2		1	1	34	1	2	2	2	2	2	2	2	2	2	2	2	2	2	2	1			1	1	32
2	2	2	12	2007-10-16	1	0	Changzheng primary school	5	1	5	2	1	0	5	1	1	1	1	1	1	2	2	2	2		1	2		2	3	2	2	2	2	2	2	2	2	2	2	2	2	2	1			1	2
2	2	2	12	2007-12-10	1	0	Changzheng primary school	5	1	6	1	2	0	3	2	3	2	2	1	2	2	2	2	2		1	2		3	5	2	2	2	2	2	2	2	2	2	2	2	2	2	1			1	2
2	2	2	11	2008-07-10	1	0	Changzheng primary school	5	1	6	1	1	1	2	1	1	1	1	2	2	2	2	2	2		1	2		1	2	2	2	2	2	2	2	2	2	2	2	2	2	2	1			1	2
1	2	3	12	2007-01-02	1		Lincang No.1 middle school	7	2	1	2	1	0	4	1	1	1	1	1	2	2	2	2	2		1	1	43	1	2	2	2	2	2	2	2	2	2	2	2	2	2	2	1			1	1	40
1	2	3	12	2007-02-09	2		Lincang No.1 middle school	7	2	1	2	1	1	2	1	1	1	1	2	2	2	2	2	2		1	1	55	3	4	2	2	2	2	2	2	2	2	2	2	2	2	1	2	dermatonosus		1	1	40
1	2	3	12	2007-01-08	2	0	Lincang No.1 middle school	7	2	1	2	2	0	5	1	1	1	1	1	1	2	2	2	1		1	1	39	2	3	2	2	2	2	2	2	2	2	2	2	2	2	2	1			1	1	37
1	2	3	16	2002-12-27	1	0	Lincang No.1 middle school	7	3	2	2	1	0	2	1	1	1	1	2	2	2	2	2	2		1	1	47	2	3	2	2	2	2	2	2	2	2	2	2	2	2	2	1			1	1	45
1	2	3	12	2007-08-22	1	0	Lincang No.1 middle school	7	2	1	1	1	0	3	1	1	1	1	1	2	2	2	2	2		1	1	40	3	4	2	2	2	2	2	2	2	2	2	2	2	2	2	1			1	1	38
1	2	3	13	2006-08-01	1		Tianyou experimental middle school	7	2	2	2	2	0	3	1	1	1	1	2	1	2	2	2	2		1	2		3	4	2	2	1	2	2	2	2	2	2	2	2	2	2	2			1	2
1	2	3	12	2007-01-01	1		Tianyou experimental middle school	7	2	1	2	2	0	4	1	1	1	1	2	1	2	2	2	2		1	1	41	1	2	2	2	2	2	2	2	2	2	2	2	2	2	2	1			1	1	42
1	2	3	13	2006-04-05	1		Lincang No.1 middle school	7	2	1	2	2	0	7	1	1	1	1	2	1	2	1	2	2		1	1	34	2	3	2	2	2	2	2	2	2	2	2	2	2	2	2	1			1	1	32
1	2	3	13	2006-12-01	1		Lincang No.1 middle school	7	2	2	1	1	0	2	1	1	1	1	2	2	2	2	2	2		1	1	42	3	5	2	2	2	2	2	2	2	2	2	2	2	2	1	2	angioma		1	1	43
1	2	3	16	2003-05-21	1	0	Lincang No.1 middle school	7	3	2	2	1	1	6	2	3	2	2	2	2	2	2	2	1		1	1	42	2	3	2	2	2	2	2	2	2	2	2	2	2	2	2	1			1	1	42
1	2	3	13	2006-05-09	1		Lincang No.1 middle school	7	2	2	2	1	0	1	2	2	1	2	2	2	2	2	2	2		1	1	40		0	2	2	2	2	2	2	2	2	2	2	2	2	2	1			1	1	43
1	2	3	16	2003-09-12	1	0	Lincang No.1 middle school	7	3	2	2	1	1	1	2	2	1	2	2	2	2	2	2	2		1	1	41	3	5	2	2	2	2	2	2	2	2	2	2	2	2	2	1			1	1	41
1	2	3	16	2003-01-10	2		Lincang No.1 middle school	7	3	2	2	2	0	3	1	1	1	1	2	1	2	2	2	2		1	1	45	2	3	2	2	2	2	2	2	2	2	2	2	2	2	2	1			1	1	40
1	2	3	17	2002-10-19	1		Lincang No.1 middle school	7	3	2	2	2	1	4	1	1	1	1	1	1	2	2	2	2		1	1	42	3	5	2	2	2	2	2	2	2	2	2	2	2	2	2	1			1	2
1	2	3	15	2004-02-23	2		Lincang No.2 middle school	6	3	1	2	2	1	3	1	1	1	1	2	1	2	2	2	2		1	1	39	2	3	2	2	2	2	2	2	2	2	2	2	2	2	2	1			1	1	41
1	2	3	15	2004-05-18	1		Lincang No.2 middle school	6	3	1	2	2	2	3	2	2	1	2	2	1	2	2	2	2		1	1	38	1	2	2	2	2	2	2	2	2	2	2	2	2	2	2	1			1	1	37
1	2	3	12	2006-12-12	2	0	Lincang No.2 middle school	6	2	1	2	1	0	4	1	1	1	1	2	2	1	2	2	2		1	1	40	2	3	2	2	2	2	2	2	2	2	2	2	2	2	2	1			1	1	39
1	2	3	13	2006-03-03	2		Lincang No.2 middle school	6	2	2	2	2	0	6	1	1	1	1	1	1	2	2	2	2		1	1	35	2	3	2	2	2	2	2	2	2	2	2	2	2	2	2	1			1	1	31
1	2	3	13	2006-05-06	2		Lincang No.2 middle school	6	2	1	2	2	0	4	1	1	1	1	2	1	2	2	2	2		1	1	45	1	2	2	2	2	2	2	2	2	2	2	2	2	2	2	1			1	1	42
1	2	3	16	2003-08-06	2	0	Lincang No.2 middle school	6	3	1	2	2	0	5	2	3	2	2	1	2	1	2	2	2		1	1	40	2	3	2	2	2	2	2	2	2	2	2	2	2	2	1	2	renallithiasis		1	1	30
1	2	3	15	2004-01-16	2	0	Lincang No.2 middle school	6	3	1	2	2	0	2	2	2	1	2	2	2	2	2	2	1	grandfather	1	1	46	1	2	2	2	2	2	2	2	2	2	2	2	2	2	2	1			1	1	47
1	2	3	17	2002-06-18	2		Lincang No.2 middle school	6	3	2	2	1	2	3	1	1	1	1	2	2	2	2	2	2		1	1	38	1	2	2	2	2	2	2	2	2	2	2	2	2	2	2	1			1	1	41
1	2	3	17	2002-04-23	2	0	Lincang No.2 middle school	6	3	2	2	2	0	3	2	2	1	2	2	2	2	2	1	2		1	1	39	1	2	2	2	2	2	2	2	2	2	2	2	2	2	2	1			1	1	39
1	2	3	17	2002-11-27	2		Lincang No.2 middle school	6	3	2	2	2	0	3	1	1	1	1	2	1	2	2	2	2		1	1	40	1	2	2	2	2	2	2	2	2	2	2	2	2	2	1	2			1	1	40
1	2	3	13	2006-10-29	1		Lincang No.2 middle school	6	2	1	1	2	0	5	1	1	1	1	2	1	2	2	2	1	grandfather	1	1	36	3	4	2	2	2	2	2	2	2	2	2	2	2	2	2	1			1	1	34
1	2	3	17	2002-06-16	2		Lincang No.2 middle school	6	3	2	2	2	3	3	1	1	1	1	2	1	2	2	2	2		1	2		2	3	2	2	2	2	2	2	2	2	2	2	2	2	2	1			1	2
1	2	3	16	2003-04-18	2	0	Lincang No.2 middle school	6	3	1	2	2	0	8	2	3	2	2	2	2	2	2	2	1	classmates	1	2		2	3	2	2	2	2	2	2	2	2	2	2	2	2	2	1			1	1	36
1	2	3	15	2004-02-29	2	0	Lincang No.2 middle school	6	3	1	2	1	0	2	2	3	2	2	1	2	2	2	2	2		1	1	42	1	2	2	2	2	2	2	2	2	2	2	2	2	2	2	1			1	1	40
1	2	3	14	2005-04-10	2	0	Lincang No.2 middle school	6	3	1	2	2	3	3	1	1	1	1	2	1	2	2	2	2		1	1	38	1	2	2	2	2	2	2	2	2	2	2	2	2	2	2	1			1	1	38
1	2	3	13	2006-06-12	2	0	Lincang No.2 middle school	6	2	2	2	2	1	2	2	2	1	2	2	1	2	2	2	2		1	1	40	1	2	2	2	2	2	2	2	2	2	2	2	2	2	2	1			1	1	35
1	2	3	17	2002-08-15	1	0	Lincang No.2 middle school	6	3	2	2	1	0	2	1	1	1	1	2	2	2	2	2	2		1	1	40	2	3	2	2	2	2	2	2	2	2	2	2	2	2	2	1			1	1	37
1	2	3	16	2003-09-28	2		Lincang No.2 middle school	6	3	1	2	2	0	3	2	2	1	2	1	2	1	1	2	2		1	1	35	2	3	2	2	2	2	2	2	2	2	2	2	2	2	2	1			1	1	35
1	2	3	17	2002-04-26	2		Lincang No.2 middle school	6	3	1	2	2	0	3	1	1	1	1	2	1	2	2	2	2		1	1	44		0	2	2	2	2	2	2	2	2	2	2	2	2	1	2			1	1	44
1	2	3	16	2003-06-17	2		Lincang No.2 middle school	6	3	1	2	2	0	5	1	1	1	1	1	1	2	2	2	2		1	2		2	3	2	2	2	2	2	2	2	2	2	2	2	2	2	1			1	2
1	2	3	13	2005-12-26	1		Lincang No.2 middle school	6	2	2	2	2	0	5	2	3	2	2	2	1	1	1	2	2		1	2		1	2	2	2	2	2	2	2	2	2	2	2	2	2	2	1			2
1	2	3	15	2004-06-10	1	0	Lincang No.2 middle school	6	2	3	2	2	1	4	2	3	2	2	1	1	2	2	2	2		1	1	37	2	3	2	2	2	2	2	2	2	2	2	2	2	2	2	1			1	1	37
1	2	3	14	2005-07-26	1	0	Lincang No.2 middle school	6	2	2	2	2	0	3	1	1	1	1	2	1	2	2	2	2		1	1	44	3	4	2	2	2	2	2	2	2	2	2	2	2	2	2	1			1	1	36
1	2	3	15	2004-06-30	2		Lincang No.2 middle school	6	3	1	2	2	1	3	1	1	1	1	2	1	2	2	2	2		1	1	48	1	2	2	2	2	2	2	2	2	2	2	2	2	2	2	1			1	1	49
1	2	3	15	2004-06-30	2		Lincang No.2 middle school	6	3	1	2	2	0	4	1	1	1	1	1	1	2	2	2	2		1	1	41	2	3	2	2	2	2	2	2	2	2	2	1	2	2	2	2			1	1	40
1	2	3	11	2008-02-07	1	0	Fengxiang primary school	4	1	6	1	2	0	5	1	1	1	1	1	2	2	2	2	2		1	1	42	2	3	2	2	2	2	2	2	2	2	2	2	2	2	2	1			1	1	32
1	2	3	11	2008-08-31	1	0	Fengxiang primary school	4	1	6	1	1	0	2	1	1	1	1	2	2	2	2	2	2		1	1	42	3	4	2	2	2	2	2	2	2	2	2	2	2	2	2	1			1	1	40
1	2	3	12	2007-11-09	1	0	Fengxiang primary school	4	1	6	1	1	0	3	1	1	1	1	1	2	2	2	2	2		1	1	38	3	5	2	2	2	2	2	2	2	2	2	2	2	2	2	1			1	1	39
1	2	3	11	2008-04-13	1	0	Fengxiang primary school	4	1	6	1	2	1	1	2	2	2	1	2	2	2	2	2	2		1	1	50	3	5	2	2	2	2	2	2	2	2	2	2	2	2	2	1			1	1	45
1	2	3	11	2008-02-04	1	0	Fengxiang primary school	4	1	6	1	2	0	4	1	1	1	1	1	1	2	2	2	2		1	1	43	3	4	2	2	2	2	2	2	2	2	2	2	2	2	2	1			1	1	39
1	2	3	12	2007-10-12	1		Fengxiang primary school	4	1	6	1	1	0	2	1	1	1	1	2	2	2	2	2	2		1	1	44	2	3	2	2	2	2	2	2	2	2	2	2	2	2	2	1			1	1	39
1	2	3	11	2008-01-03	1	0	Fengxiang primary school	4	1	6	1	1	0	2	1	1	1	1	2	2	2	2	2	2		1	2		3	4	2	2	2	2	2	2	1	2	2	2	2	2	2	2			1	1	42
1	2	3	11	2008-07-30	1	0	Fengxiang primary school	4	1	6	1	2	0	5	1	1	1	1	2	2	1	2	2	2		1	1	55	1	2	2	2	2	2	2	2	2	2	2	2	2	2	2	1			1	1	50
1	2	3	12	2007-11-05	1	0	Fengxiang primary school	4	1	6	1	1	0	2	1	1	1	1	2	2	2	2	2	2		1	1	41		0	2	2	2	2	2	2	2	2	2	2	2	2	2	1			1	2
1	2	3	11	2007-12-28	1	0	Fengxiang primary school	4	1	6	1	2	1	4	1	1	1	1	2	1	2	2	2	2		1	1	43	3	4	2	2	2	2	2	2	2	2	2	2	2	2	2	1			1	1	38
1	2	3	12	2007-08-15	1	0	Fengxiang primary school	4	1	6	1	1	0	2	1	1	1	1	2	2	2	2	2	2		1	1	45	3	5	2	2	2	2	2	2	2	2	2	2	2	2	2	1			1	1	36
1	2	3	15	2004-08-08	2		Linxiang district No.1 middle school	9	3	1	2	2	0	6	1	1	1	1	1	1	2	2	2	2		1	1	37	2	3	2	2	2	2	2	2	2	2	2	2	2	2	2	1			1	1	35
1	2	3	17	2002-08-10	2		Linxiang district No.1 middle school	9	3	1	2	2	1	3	1	1	1	1	2	1	2	2	2	2		1	2		1	1	2	2	2	2	2	2	2	2	2	2	2	2	2	1			1	2
1	2	3	15	2004-10-25	2		Linxiang district No.1 middle school	9	3	1	2	2	0	3	2	2	1	2	1	1	2	2	2	2		1	1	36	1	2	2	2	2	2	2	2	2	2	2	2	2	2	2	1			1	1	32
1	2	3	15	2004-05-06	2		Linxiang district No.1 middle school	9	3	1	2	2	0	3	1	1	1	1	2	1	2	2	2	2		1	1	52	2	3	2	2	2	2	2	2	2	2	2	2	2	2	2	1			1	1	49
1	2	3	15	2004-05-22	1		Linxiang district No.1 middle school	9	3	1	2	1	1	1	2	2	1	2	2	2	2	2	2	2		2																				5	1	1	36
1	2	3	15	2004-02-16	2		Linxiang district No.1 middle school	9	3	1	2	1	0	4	1	1	1	1	2	2	2	1	2	2		1	1	45	1	2	2	2	2	2	2	2	2	2	2	2	2	2	2	1			1	1	43
1	2	3	15	2004-02-29	1		Linxiang district No.1 middle school	9	3	1	2	1	0	2	2	2	1	2	1	2	2	2	2	2		2																				7	1	1	38
1	2	3	16	2003-02-04	2		Linxiang district No.1 middle school	9	3	1	2	2	0	6	1	1	1	1	1	1	2	2	2	2		1	1	39	2	3	2	2	2	2	2	2	2	2	2	2	2	2	2	1			1	1	39
1	2	3	16	2003-04-20	2		Linxiang district No.1 middle school	9	3	1	1	1	0	3	1	1	1	1	2	2	2	1	2	2		1	1	33	2	3	2	2	2	2	2	2	2	2	2	1	2	2	2	2			1	1	34
1	2	3	14	2005-09-06	2		Lincang ethnic middle school	8	2	2	2	1	0	4	1	1	1	1	1	2	1	1	2	2		1	1	38	3	4	2	2	1	2	2	2	2	2	2	2	2	2	2	2			1	1	38
1	2	3	15	2004-02-20	1	0	Lincang ethnic middle school	8	3	1	2	2	0	4	1	1	1	1	1	1	2	2	2	2		1	1	41	3	4	2	2	2	2	2	2	2	2	2	2	2	2	2	1			1	1	40
1	2	3	15	2004-07-14	1	0	Lincang ethnic middle school	8	3	1	2	1	0	4	1	1	1	1	1	2	2	2	2	2		1	2		3	4	2	2	2	2	2	2	2	2	2	2	2	2	2	1			1	2
1	2	3	15	2004-05-05	1		Lincang ethnic middle school	8	3	1	2	1	0	3	2	2	1	2	1	2	2	2	2	2		1	2			0	2	2	2	2	2	2	2	2	2	2	2	2	2	1			1	2
1	2	3	14	2005-11-29	1		Lincang ethnic middle school	8	2	2	2	1	0	2	1	1	1	1	2	2	2	2	2	2		1	2			0	2	2	2	2	2	2	2	2	2	2	2	2	2	1			1	2
1	2	3	13	2006-02-20	2	0	Lincang ethnic middle school	8	2	2	2	2	0	2	2	2	1	2	2	1	2	2	2	2		1	2			0	2	2	1	1	2	2	2	2	2	2	2	2	2	2			1	1	32
1	2	3	14	2005-06-22	1	0	Lincang ethnic middle school	8	2	2	1	2	0	2	1	1	1	1	2	2	2	2	2	2		1	1	53	3	5	2	2	1	2	2	2	2	2	2	2	1	2	2	2			1	1	48
1	2	3	15	2004-02-04	2		Lincang ethnic middle school	8	3	1	2	1	0	2	1	1	1	1	2	2	2	2	2	2		1	2		2	3	2	2	2	2	2	2	2	2	2	1	2	2	2	2			1	2
1	2	3	13	2006-02-21	1		Lincang ethnic middle school	8	2	2	2	1	0	3	1	1	1	1	1	2	2	2	2	2		1	2			0	2	2	1	2	2	2	2	2	2	2	2	2	2	2			1	2
1	2	3	15	2004-09-08	2	0	Lincang ethnic middle school	8	3	1	2	2	1	2	1	1	1	1	2	2	2	2	2	2		1	1	40	3	4	2	2	2	2	2	2	2	2	2	2	2	2	1	2	unknown		1	1	39
1	2	3	16	2003-02-15	2		Lincang ethnic middle school	8	3	1	2	2	1	2	1	1	1	1	2	2	2	2	2	2		1	2		1	1	2	2	2	2	2	2	2	2	2	2	2	2	2	1			1	2
1	2	3	13	2006-03-08	1		Lincang ethnic middle school	8	2	2	2	1	0	3	1	1	1	1	1	2	2	2	2	2		1	1	42	2	3	2	2	2	2	2	2	2	2	2	2	2	2	2	1			1	1	37
1	2	3	14	2005-02-04	1	0	Lincang ethnic middle school	8	2	2	2	1	2	4	1	1	1	1	1	2	2	2	2	2		1	1	44	3	5	2	2	2	2	2	2	2	2	2	2	2	2	2	1			1	1	40
1	2	3	13	2006-01-09	1	0	Lincang ethnic middle school	8	2	2	2	1	0	3	1	1	1	1	1	2	2	2	2	2		1	1	46	3	4	2	2	2	2	2	2	2	2	2	2	2	2	2	1			1	1	46
1	2	3	15	2004-12-02	1		Lincang ethnic middle school	8	3	1	2	1	0	2	1	1	1	1	2	2	2	2	2	2		1	1	48	3	5	2	2	2	2	2	2	2	2	2	2	2	2	1	2			1	1	41
1	2	3	10	2009-01-13	1		Nanping primary school	1	1	5	1	1	1	4	1	1	1	1	1	2	2	2	2	2		1	1	41	2	3	2	2	2	2	2	2	2	2	2	2	2	2	1	2	gallbladderlithiasis		1	1	40
1	2	3	10	2009-01-15	1	0	Nanping primary school	1	1	5	1	1	0	2	1	1	1	1	2	2	2	2	2	2		1	2			0	2	2	2	2	2	2	2	2	2	2	2	2	2	1			1	2
1	2	3	11	2008-11-16	2	0	Nanping primary school	1	1	5	1	1	1	5	1	1	1	1	2	1	2	2	2	2		1	1	37	3	5	2	2	2	2	2	2	2	2	2	2	2	2	2	1			1	1	36
1	2	3	10	2009-05-19	1	0	Nanping primary school	1	1	5	1	2	1	4	1	1	1	1	1	1	2	2	2	2		1	1	40	3	5	2	2	2	2	2	2	2	2	2	2	2	2	2	1			1	1	38
1	2	3	10	2009-08-31	1	0	Nanping primary school	1	1	5	1	1	0	2	1	1	1	1	2	2	2	2	2	2		1	1	42	3	4	2	2	2	2	2	2	2	2	2	2	2	2	2	1			1	1	40
1	2	3	11	2008-10-01	2	0	Nanping primary school	1	1	5	1	2	0	4	1	1	1	1	1	2	2	2	2	2		1	1	39	3	5	2	2	2	2	2	2	2	2	2	2	2	2	2	1			1	1	37
1	2	3	11	2008-11-14	1	0	Nanping primary school	1	1	5	1	2	0	3	1	1	1	1	2	1	2	2	2	2		1	2			0	2	2	2	2	2	2	2	2	2	2	2	2	2	1			1	2
1	2	3	10	2008-12-25	1	0	Qianjin primary school	2	1	5	1	2	0	2	2	2	1	2	1	2	2	2	2	2		1	2		1	2	2	2	2	2	2	2	2	2	2	2	2	2	2	1			1	2
1	2	3	10	2008-12-30	1	0	Qianjin primary school	2	1	5	1	1	0	1	2	2	2	1	2	2	2	2	2	2		1	1	32	2	3	2	2	2	2	2	2	2	2	2	2	2	2	2	1			1	2
1	2	3	12	2007-07-09	2	0	Qianjin primary school	2	1	6	1	2	0	3	1	1	1	1	2	1	2	2	2	2		1	1	34	2	3	2	2	2	2	2	2	2	2	2	2	2	2	2	1			1	1	35
1	2	3	12	2007-08-15	1	0	Qianjin primary school	2	1	6	1	2	0	4	1	1	1	1	1	1	2	2	2	2		1	1	48	3	4	2	2	2	2	2	2	2	2	2	2	2	2	2	1			1	1	42
1	2	3	12	2007-12-06	1	0	Qianjin primary school	2	1	6	1	2	0	3	1	1	1	1	2	1	2	2	2	2		1	2		2	3	2	2	2	2	2	2	2	2	2	2	2	2	2	1			1	2
1	2	3	11	2008-08-12	1	0	Qianjin primary school	2	1	5	1	2	0	3	1	1	1	1	2	1	2	2	2	2		1	2			0	2	2	2	2	2	2	2	2	2	2	2	2	2	1			1	2
1	2	3	11	2008-12-05	1	0	Qianjin primary school	2	1	5	1	2	0	4	1	1	1	1	1	1	2	2	2	2		1	2		2	3	2	2	2	2	2	2	2	2	2	2	2	2	2	1			1	2
1	2	3	10	2009-08-06	1	0	Qianjin primary school	2	1	5	1	2	1	2	1	1	1	1	2	2	2	2	2	2		1	1	39	2	3	2	2	2	2	2	2	2	2	2	2	2	2	2	1			1	1	34
1	2	3	11	2008-11-15	2	0	Qianjin primary school	2	1	5	1	2	0	5	1	1	1	1	1	1	2	2	2	2		1	2		2	3	2	2	2	2	2	2	2	2	2	2	2	2	2	1			1	2
1	2	3	15	2004-04-18	2		Xincun middle school	11	2	3	2	2	0	4	1	1	1	1	1	1	2	2	2	2		1	1	37	1	2	2	2	2	2	2	2	2	2	2	2	2	2	2	1			1	1	35
1	2	3	14	2005-02-08	2		Xincun middle school	11	2	2	2	2	4	3	1	1	1	1	2	1	2	2	2	2		1	2		1	2	2	2	2	2	2	2	2	2	2	2	2	2	2	1			1	2
1	2	3	13	2006-04-13	2		Xincun middle school	11	2	2	2	1	1	2	1	1	1	1	2	2	2	2	2	2		1	1	40	2	3	2	2	2	2	2	2	2	2	2	2	2	2	2	1			1	1	39
1	2	3	15	2004-10-19	2		Xincun middle school	11	2	3	2	2	0	3	2	3	2	2	1	1	2	2	2	2		1	1	55	2	3	2	2	2	2	2	2	2	2	2	2	2	2	2	1			1	1	46
1	2	3	16	2003-03-05	2		Xincun middle school	11	2	3	2	2	0	8	1	1	1	1	1	1	1	2	2	2		1	1	47	2	3	2	2	2	2	2	2	2	2	2	2	2	2	2	1			1	2
1	2	3	14	2005-04-17	2		Xincun middle school	11	2	2	2	2	1	2	2	3	2	2	2	2	2	1	2	2		2																				11	1	1	46
1	2	3	12	2007-01-24	2	0	Zhongshan primary school	3	1	6	1	2	0	3	2	2	1	2	1	2	2	2	2	2		1	2		2	3	2	2	2	2	2	2	2	2	2	2	2	2	2	1			1	2
1	2	3	12	2007-10-24	1		Changzheng primary school	5	1	6	1	2	0	3	1	1	1	1	2	1	2	2	2	2		1	2		1	2	2	2	1	1	2	2	2	2	2	2	2	2	2	2			1	1	39
1	2	3	11	2008-11-27	1	0	Changzheng primary school	5	1	5	1	1	2	2	1	1	1	1	2	2	2	2	2	2		1	1	41	3	5	2	2	2	2	2	2	2	2	2	2	2	2	2	1			1	1	36
1	2	3	11	2008-08-20	1	0	Changzheng primary school	5	1	5	1	2	2	3	1	1	1	1	2	1	2	2	2	2		1	1	40	3	4	2	2	2	2	2	2	2	2	2	2	2	2	2	1			1	1	29
1	2	3	11	2007-12-19	1	0	Changzheng primary school	5	1	6	1	2	0	3	1	1	1	1	2	1	2	2	2	2		1	1	35	2	3	2	2	2	2	2	2	2	2	2	2	2	2	2	1			1	1	36
1	2	3	11	2008-03-01	1	0	Changzheng primary school	5	1	6	1	2	1	2	1	1	1	1	2	2	2	2	2	2		1	2		2	3	2	2	2	2	2	2	2	2	2	2	2	2	2	1			1	2
1	2	3	13	2006-01-02	1		Changzheng primary school	5	1	6	1	2	0	3	1	1	1	1	2	1	2	2	2	2		1	1	34	2	3	2	2	2	2	2	2	2	2	2	2	2	2	2	1			1	1	32
1	2	3	10	2009-05-25	1	0	Changzheng primary school	5	1	5	1	2	0	3	1	1	1	1	2	1	2	2	2	2		1	1	42	1	2	2	2	2	2	2	2	2	2	2	2	2	2	2	1			1	1	34
1	2	3	11	2008-10-11	1	0	Changzheng primary school	5	1	5	1	1	0	2	2	3	2	2	1	2	2	2	2	2		1	1	37	2	3	2	2	2	2	2	2	2	2	2	2	2	2	2	1			1	1	38
1	2	3	11	2008-02-26	1	0	Changzheng primary school	5	1	5	1	2	0	2	1	1	1	1	2	2	2	2	2	2		1	1	48	2	3	2	2	2	2	2	2	2	2	2	2	2	2	2	1			1	1	43
1	2	3	11	2008-06-30	2	0	Changzheng primary school	5	1	5	1	2	0	4	1	1	1	1	1	1	2	2	2	2		1	1	41	3	4	2	2	2	2	2	2	2	2	2	2	2	2	2	1			1	1	39
1	2	3	11	2008-11-03	2	0	Changzheng primary school	5	1	5	1	1	0	5	1	1	1	1	1	2	2	2	1	1	grandfathergrandmother	1	2		1	2	2	2	2	2	2	2	2	2	2	2	2	2	2	1			1	1	30
1	2	3	11	2008-03-04	1	0	Changzheng primary school	5	1	6	1	2	0	4	2	2	2	1	1	1	2	2	2	2		1	2		2	3	2	2	2	2	2	2	2	2	2	2	2	2	2	1			1	2
1	2	3	11	2008-09-23	1	0	Changzheng primary school	5	1	5	1	1	0	4	1	1	1	1	1	2	2	2	2	2		1	2		2	3	2	2	2	2	2	2	2	2	2	2	2	2	2	1			1	1	36
2	2	3	16	2003-03-03	1	0	Lincang No.1 middle school	7	3	2	2	1	0	3	1	1	1	1	1	2	2	2	2	2		1	1	45	3	5	2	2	2	2	2	2	2	2	2	2	2	2	2	1			1	1	46
2	2	3	12	2007-06-08	2		Lincang No.1 middle school	7	2	1	2	1	0	2	2	2	1	2	1	2	2	2	2	2		1	1	43	3	5	2	2	2	2	2	2	2	2	2	2	2	2	2	1			1	1	36
2	2	3	17	2002-10-06	1		Lincang No.1 middle school	7	3	2	2	1	0	3	2	2	1	2	1	2	1	2	2	2		1	2		3	5	2	2	2	2	2	2	2	2	2	2	2	2	2	1			1	2
2	2	3	13	2006-08-09	1		Tianyou experimental middle school	7	2	1	2	1	0	1	2	2	1	2	2	2	2	2	2	2		1	2		2	3	2	2	2	2	2	2	2	2	2	2	2	2	2	1			1	2
2	2	3	12	2006-12-19	1	0	Lincang No.1 middle school	7	2	1	2	1	1	2	1	1	1	1	2	2	2	2	2	2		1	1	45	2	3	2	2	2	2	2	2	2	2	2	2	2	2	2	1			1	1	38
2	2	3	16	2003-04-07	1		Lincang No.1 middle school	7	3	2	2	1	1	2	1	1	1	1	2	2	2	2	2	2		1	1	46	3	4	2	2	2	2	2	2	2	2	2	2	2	2	2	1			1	1	43
2	2	3	12	2006-12-12	2		Lincang No.1 middle school	7	2	1	2	1	3	2	1	1	1	1	2	2	2	2	2	2		1	1	40	3	4	2	2	2	2	2	2	2	2	2	2	2	2	2	1			1	1	38
2	2	3	16	2003-06-12	2		Lincang No.1 middle school	7	3	2	2	1	2	4	1	1	1	1	1	2	2	2	2	2		1	1	46	2	3	2	2	2	2	2	2	2	2	2	2	2	2	2	1			1	1	44
2	2	3	16	2003-08-09	1		Lincang No.1 middle school	7	3	2	2	1	1	3	1	1	1	1	1	2	2	2	2	2		1	1	49	3	5	2	2	2	2	2	2	2	1	2	2	2	2	2	2			1	1	42
2	2	3	17	2002-08-26	1		Lincang No.1 middle school	7	3	2	2	1	0	3	1	1	1	1	1	2	2	2	2	2		1	1	47	3	4	2	2	2	2	2	2	2	2	2	2	2	2	1	2	uarthritis		1	1	46
2	2	3	16	2003-11-04	2		Lincang No.2 middle school	6	3	1	2	2	1	2	2	2	2	1	2	1	2	2	2	2		1	1	52	2	3	2	2	2	2	2	2	2	2	2	1	2	2	1	2			1	2
2	2	3	13	2006-10-04	2		Lincang No.2 middle school	6	2	2	2	2	0	3	1	1	1	1	2	1	2	2	2	2		1	1	36	1	1	2	2	2	2	2	2	2	2	2	2	2	2	2	1			1	1	34
2	2	3	16	2003-07-12	2		Lincang No.2 middle school	6	3	1	2	2	0	4	1	1	1	1	1	2	2	2	2	2		1	1	47	2	3	2	2	2	2	2	2	2	2	2	1	2	2	2	2			1	1	45
2	2	3	16	2003-04-21	1	0	Lincang No.2 middle school	6	3	1	2	1	1	2	1	1	1	1	2	2	2	2	2	2		1	1	48		0	2	2	2	2	2	2	2	2	2	2	2	2	1	2			1	1	47
2	2	3	14	2005-10-14	2		Lincang No.2 middle school	6	2	2	2	2	0	2	2	2	1	2	2	1	2	2	2	2		1	2		2	3	2	2	2	2	2	2	2	2	2	2	2	2	2	1			1	1	39
2	2	3	17	2002-06-17	2		Lincang No.2 middle school	6	3	2	2	2	0	5	2	3	2	2	1	2	1	1	2	2		2																				3	1	2
2	2	3	16	2003-02-03	1	0	Lincang No.2 middle school	6	3	2	2	2	4	2	2	2	1	2	2	1	2	2	2	2		2																				6	1	1	40
2	2	3	16	2003-04-23	2		Lincang No.2 middle school	6	3	2	2	2	0	3	1	1	1	1	1	2	2	2	2	2		1	1	43	2	3	2	2	2	2	2	2	2	2	2	2	2	2	2	1			1	1	41
2	2	3	15	2004-06-23	1		Lincang No.2 middle school	6	2	3	2	1	1	1	2	2	1	2	2	2	2	2	2	2		1	1	40	3	5	2	2	2	2	2	2	2	2	2	2	2	2	2	1			1	1	39
2	2	3	17	2002-09-27	2	0	Lincang No.2 middle school	6	3	1	2	2	1	3	1	1	1	1	2	1	2	2	2	2		1	1	44	1	2	2	2	2	2	2	2	2	2	2	2	2	2	1	2			1	1	42
2	2	3	15	2004-09-02	1	0	Lincang No.2 middle school	6	3	1	2	1	0	5	2	3	2	2	2	2	1	2	1	2		1	2			0	2	2	2	2	2	2	2	2	2	2	2	2	2	1			1	1	42
2	2	3	16	2003-10-18	2		Lincang No.2 middle school	6	3	1	2	2	1	3	1	1	1	1	2	1	2	2	2	2		1	1	43	3	4	2	2	1	2	2	2	2	2	2	2	2	2	2	2			1	1	40
2	2	3	15	2004-04-23	2		Lincang No.2 middle school	6	3	1	2	2	0	3	1	1	1	1	2	1	2	2	2	2		1	1	46	1	1	1	2	2	2	2	2	2	2	2	2	2	2	2	2			1	1	47
2	2	3	17	2002-09-10	2		Lincang No.2 middle school	6	3	2	2	1	0	2	1	1	1	1	2	2	2	2	2	2		1	1	39	3	5	2	2	2	2	2	2	2	2	2	2	2	2	2	1			1	1	38
2	2	3	16	2003-11-16	2		Lincang No.2 middle school	6	3	1	2	2	0	3	2	3	2	2	2	1	2	2	2	1	grandparents	1	1	40	2	3	2	2	2	2	2	2	2	2	2	2	2	2	2	1			1	1	38
2	2	3	14	2005-04-16	2		Lincang No.2 middle school	6	2	3	2	2	0	3	1	1	1	1	2	1	2	2	2	2		1	1	41	1	2	2	2	2	2	1	1	2	2	2	2	2	2	2	2			1	1	39
2	2	3	16	2003-07-24	2		Lincang No.2 middle school	6	3	1	2	2	0	3	1	1	1	1	2	1	2	2	2	2		1	1	42	1	1	2	2	2	2	2	2	2	2	2	2	2	2	2	1			1	1	41
2	2	3	16	2003-01-27	2		Lincang No.2 middle school	6	3	2	2	2	0	5	2	2	1	2	2	1	2	2	2	2		1	1	43	2	3	2	2	2	2	2	2	2	2	2	2	2	2	2	1			1	1	40
2	2	3	12	2007-01-03	2	0	Lincang No.2 middle school	6	2	1	2	2	0	3	1	1	1	1	2	1	2	2	2	2		1	2		3	4	2	2	2	2	2	2	2	2	2	2	2	2	2	1			1	2
2	2	3	17	2002-04-10	2		Lincang No.2 middle school	6	3	2	2	2	0	8	2	3	2	2	2	2	2	2	2	1	classmates	1	1	43	2	3	2	2	1	2	2	2	2	2	2	2	2	2	1	2	trachitis		1	1	41
2	2	3	15	2004-11-28	2	0	Lincang No.2 middle school	6	3	1	2	2	0	0	2	3	2	2	2	2	2	2	2	1	None	1	1	40	2	3	2	2	2	2	2	2	2	2	2	2	2	2	2	1			1	1	39
2	2	3	16	2003-08-07	2	0	Lincang No.2 middle school	6	3	1	2	2	0	4	1	1	1	1	2	1	2	2	2	2		1	1	37	2	3	2	2	2	2	1	2	2	2	2	2	2	2	2	2			1	1	36
2	2	3	13	2006-04-12	2	0	Lincang No.2 middle school	6	2	2	2	2	0	3	1	1	1	1	2	1	2	2	2	2		1	1	32	2	3	2	2	2	2	2	2	2	2	2	2	2	2	2	1			1	1	33
2	2	3	16	2003-10-12	2	0	Lincang No.2 middle school	6	3	1	2	2	2	3	1	1	1	1	2	1	2	2	2	2		1	1	43	2	3	2	2	2	2	2	2	2	2	2	2	2	2	2	1			1	1	41
2	2	3	13	2006-12-02	2		Lincang No.2 middle school	6	2	2	2	2	2	3	1	1	1	1	2	1	2	2	2	2		1	1	48	1	2	2	2	2	2	2	2	2	2	2	2	2	2	2	1			1	1	32
2	2	3	17	2001-12-19	2		Lincang No.2 middle school	6	3	1	2	2	1	3	1	1	1	1	2	1	2	2	2	2		1	1	43	1	1	2	2	1	2	2	2	2	2	2	2	2	2	2	2			1	1	38
2	2	3	15	2004-08-15	2		Lincang No.2 middle school	6	3	1	2	2	4	2	2	3	2	2	1	2	1	2	2	2		1	2			0	2	2	2	2	2	2	2	2	2	1	2	2	2	2			1	1	35
2	2	3	16	2003-09-26	2		Lincang No.2 middle school	6	3	1	2	2	0	4	1	1	1	1	1	1	2	2	2	2		1	1	40	1	2	2	2	2	2	2	2	2	2	2	2	2	2	1	2			1	1	36
2	2	3	12	2007-11-09	1	0	Fengxiang primary school	4	1	6	1	2	0	2	1	1	1	1	2	2	2	2	2	2		1	1	39	3	4	2	2	2	2	2	2	2	2	2	2	2	2	2	1			1	1	37
2	2	3	11	2008-04-27	1	0	Fengxiang primary school	4	1	6	1	1	0	3	2	2	1	2	1	2	2	2	2	2		1	1	38	3	4	2	2	2	2	2	2	2	2	2	2	2	2	2	1			1	1	38
2	2	3	11	2008-02-14	1		Fengxiang primary school	4	1	6	1	1	0	3	2	2	1	2	1	2	2	2	2	2		1	1	40	3	4	2	2	2	2	2	2	2	2	2	2	2	2	2	1			1	1	41
2	2	3	11	2008-03-31	1	0	Fengxiang primary school	4	1	6	1	1	0	4	1	1	1	1	1	2	2	2	1	2		1	1	41	3	4	2	2	2	2	2	2	2	2	2	2	2	2	2	1			1	1	37
2	2	3	11	2008-05-22	1	0	Fengxiang primary school	4	1	6	1	2	0	5	1	1	1	1	1	1	2	2	2	2		1	1	41	1	2	2	2	2	2	2	2	2	2	2	2	2	2	2	1			1	1	38
2	2	3	11	2008-02-23	1	0	Fengxiang primary school	4	1	6	1	2	0	7	1	1	1	1	1	1	1	2	1	2		1	1	43	3	5	2	2	2	2	2	2	2	2	2	2	2	2	1	2	blister		1	1	41
2	2	3	11	2008-06-04	1	0	Fengxiang primary school	4	1	6	1	2	0	5	1	1	1	1	1	1	2	2	2	2		1	1	32	1	2	2	2	2	2	2	2	2	2	2	2	2	2	2	1			1	1	31
2	2	3	11	2008-01-18	2	0	Fengxiang primary school	4	1	6	1	1	0	2	1	1	1	1	2	2	2	2	2	2		1	1	61	3	5	2	2	1	1	2	2	2	2	2	2	2	1	2	2			1	1	42
2	2	3	12	2007-10-23	1	0	Fengxiang primary school	4	1	6	1	2	0	3	1	1	1	1	2	1	2	2	2	2		1	2			0	2	2	2	2	2	2	2	2	2	2	2	2	2	1			1	2
2	2	3	11	2008-08-31	1	0	Fengxiang primary school	4	1	6	1	2	0	3	2	2	1	2	2	2	2	2	2	1	grandparents	1	2		2	3	2	2	2	2	2	2	2	2	2	2	2	2	2	1			1	1	38
2	2	3	11	2008-01-27	1	0	Fengxiang primary school	4	1	6	1	1	1	2	1	1	1	1	2	2	2	2	2	2		1	1	40	3	5	2	2	1	2	2	2	2	2	2	1	2	2	2	2			1	1	38
2	2	3	11	2008-01-29	1	0	Fengxiang primary school	4	1	6	1	2	0	3	1	1	1	1	2	1	2	2	2	2		1	1	38	1	2	2	2	1	2	2	2	2	2	2	2	2	2	2	2			1	1	36
2	2	3	15	2004-02-20	2		Linxiang district No.1 middle school	9	3	1	2	2	0	2	1	1	1	1	2	2	2	2	2	2		1	1	42	2	3	2	2	2	2	2	2	2	2	2	2	2	2	1	2	lithiasis		1	1	42
2	2	3	16	2003-09-12	2		Linxiang district No.1 middle school	9	3	2	2	2	0	3	1	1	1	1	2	1	2	2	2	2		1	1	48	3	5	2	2	2	2	2	2	2	2	2	2	2	2	2	1			1	1	45
2	2	3	17	2002-10-11	2	0	Linxiang district No.1 middle school	9	3	2	2	2	1	3	2	3	2	2	2	1	2	2	2	2		1	1	44	1	2	2	2	2	2	1	2	2	2	2	2	2	2	2	2			1	1	42
2	2	3	15	2003-12-25	1		Linxiang district No.1 middle school	9	3	1	2	2	1	2	2	2	1	2	2	1	2	2	2	2		1	2		3	5	2	2	2	2	2	2	2	2	2	2	2	2	2	1			1	2
2	2	3	16	2003-10-02	2		Linxiang district No.1 middle school	9	3	1	2	2	0	2	2	3	2	2	1	2	2	1	2	2		2																				3	1	1	42
2	2	3	16	2003-08-02	2		Linxiang district No.1 middle school	9	3	1	2	2	0	4	1	1	1	1	1	1	2	2	2	2		1	2		1	2	2	2	2	2	2	2	2	2	2	2	2	2	1	2	lithiasis		1	1	37
2	2	3	16	2003-06-25	1	0	Linxiang district No.1 middle school	9	3	2	2	1	0	2	1	1	1	1	2	2	2	2	2	2		1	1	42	3	5	2	2	2	2	2	2	2	2	2	2	2	2	2	1			1	1	39
2	2	3	17	2002-12-02	2		Linxiang district No.1 middle school	9	3	2	2	2	0	1	2	2	1	2	2	2	2	2	2	2		1	1	46	1	2	2	2	2	2	2	2	2	2	2	2	2	2	2	1			1	1	46
2	2	3	15	2004-07-19	1		Linxiang district No.1 middle school	9	3	1	2	2	0	4	1	1	1	1	1	1	2	2	2	2		1	2		3	5	2	2	1	2	2	2	2	2	2	2	2	2	2	2			1	2
2	2	3	15	2004-02-10	1		Linxiang district No.1 middle school	9	3	1	2	2	0	3	1	1	1	1	2	1	2	2	2	2		1	1	48	2	3	2	2	2	2	2	2	2	2	2	2	2	2	2	1			1	1	46
2	2	3	15	2004-01-08	2		Linxiang district No.1 middle school	9	3	1	2	2	0	7	1	1	1	1	1	1	1	2	2	2		1	1	36	1	2	2	2	2	2	2	2	2	2	2	2	2	2	2	1			1	1	32
2	2	3	16	2003-08-11	2	0	Linxiang district No.1 middle school	9	3	1	2	2	0	4	2	3	2	2	1	2	1	2	2	2		1	1	35	1	2	2	2	2	2	2	2	2	2	2	2	2	2	2	1			1	1	34
2	2	3	16	2003-05-10	2		Linxiang district No.1 middle school	9	3	1	2	2	1	2	2	2	1	2	2	1	2	2	2	2		1	1	36	1	2	2	2	2	2	2	2	2	2	2	2	2	2	2	1			1	1	35
2	2	3	15	2004-01-16	2		Linxiang district No.1 middle school	9	3	1	2	2	0	3	1	1	1	1	2	1	2	2	2	2		1	1	41	2	3	2	2	2	2	2	2	2	2	2	2	2	2	2	1			1	1	40
2	2	3	15	2004-09-14	2		Mengtuo middle school	10	2	2	1	2	1	3	2	2	1	2	2	1	2	2	2	2		1	1	41	3	5	2	2	2	2	2	2	2	2	2	2	2	2	2	1			1	1	39
2	2	3	16	2003-08-22	2	0	Lincang ethnic middle school	8	3	1	2	2	0	5	2	3	2	2	2	1	2	2	2	1	Nephew and niece	2																				15	1	1	47
2	2	3	13	2006-01-07	2		Lincang ethnic middle school	8	2	2	2	2	0	3	1	1	1	1	2	1	2	2	2	2		1	2		2	3	2	2	2	2	2	2	2	2	2	2	2	2	2	1			1	2
2	2	3	13	2006-06-24	1	0	Lincang ethnic middle school	8	2	2	2	2	0	4	1	1	1	1	1	1	2	2	2	2		1	2		3	4	2	2	2	2	2	2	2	2	2	2	2	2	2	1			1	1	39
2	2	3	16	2003-01-08	2		Lincang ethnic middle school	8	3	1	2	2	1	2	1	1	1	1	2	2	2	2	2	2		1	1	43	2	3	2	2	2	2	2	2	2	2	2	2	2	2	1	2			1	1	40
2	2	3	14	2005-10-25	1	0	Lincang ethnic middle school	8	2	2	2	1	0	1	2	2	1	2	2	2	2	2	2	2		1	2			0	2	2	2	2	2	2	2	2	2	2	2	2	2	1			1	1	43
2	2	3	15	2004-07-14	2	0	Lincang ethnic middle school	8	3	1	2	2	0	4	1	1	1	1	1	1	2	2	2	2		1	1	42	2	3	2	2	2	2	2	2	2	2	2	2	2	2	2	1			1	1	43
2	2	3	16	2003-11-16	2		Lincang ethnic middle school	8	3	1	2	2	0	3	1	1	1	1	2	1	2	2	2	2		1	1	46	2	3	2	2	2	2	2	2	2	2	2	2	2	2	2	1			1	1	38
2	2	3	14	2005-10-03	2	0	Lincang ethnic middle school	8	2	2	2	2	0	3	1	1	1	1	2	1	2	2	2	2		1	2		3	4	2	2	2	2	2	2	2	2	2	2	2	2	2	1			1	2
2	2	3	13	2006-03-13	1	0	Lincang ethnic middle school	8	2	2	2	2	0	2	2	2	1	2	2	1	2	2	2	2		1	1	39		0	2	2	2	2	2	2	2	2	2	2	2	2	2	1			1	1	37
2	2	3	16	2003-09-14	1	0	Lincang ethnic middle school	8	3	1	2	1	0	3	2	2	1	2	1	2	2	2	2	2		1	1	42	3	4	2	2	2	2	2	2	2	2	2	2	2	2	2	1			1	1	43
2	2	3	16	2002-12-21	2		Lincang ethnic middle school	8	3	1	2	2	0	3	1	1	1	1	2	1	2	2	2	2		1	1	43	1	2	2	2	2	2	2	2	2	2	2	2	2	2	2	1			1	1	40
2	2	3	14	2005-10-03	1	0	Lincang ethnic middle school	8	2	2	2	2	1	5	1	1	1	1	1	1	2	2	2	2		1	1	41	2	3	2	2	2	2	2	2	2	2	2	2	2	2	2	1			1	1	38
2	2	3	12	2006-12-17	1	0	Lincang ethnic middle school	8	2	2	2	1	0	4	1	1	1	1	1	2	2	2	2	2		1	2		3	5	2	2	2	2	2	2	2	2	2	2	2	2	2	1			1	1	36
2	2	3	15	2004-01-08	1		Lincang ethnic middle school	8	3	1	2	1	0	3	1	1	1	1	1	2	2	2	2	2		1	1	43	3	4	2	2	2	2	2	2	2	2	2	2	2	2	2	1			1	1	41
2	2	3	16	2003-07-21	2	0	Lincang ethnic middle school	8	3	1	2	2	2	6	1	1	1	1	1	1	2	2	2	2		1	1	41	2	3	2	2	2	2	2	2	2	2	2	2	2	2	2	1			1	1	37
2	2	3	16	2003-04-11	2		Lincang ethnic middle school	8	3	1	2	2	0	4	1	1	1	1	1	1	2	2	2	2		1	1	42	1	2	2	2	1	2	2	2	2	2	2	2	2	2	2	2			1	1	37
2	2	3	13	2006-08-23	2	0	Lincang ethnic middle school	8	2	2	2	2	0	4	1	1	1	1	1	1	2	2	2	2		1	1	37	2	3	2	2	2	2	2	2	2	2	2	2	2	2	2	1			1	1	37
2	2	3	14	2005-04-21	2		Lincang ethnic middle school	8	2	2	2	2	0	5	1	1	1	1	1	1	2	2	2	2		1	1	37	2	3	2	2	2	2	2	2	2	2	2	2	2	2	2	1			1	1	36
2	2	3	17	2002-04-27	2		Lincang ethnic middle school	8	3	1	2	2	0	6	1	1	1	1	1	1	2	2	2	2		1	1	41	1	1	2	2	2	2	2	2	2	2	2	2	2	2	2	1			1	1	41
2	2	3	14	2005-11-27	1	0	Lincang ethnic middle school	8	2	2	2	2	0	3	2	3	2	2	1	1	2	2	2	2		1	2		1	2	2	2	2	2	2	2	2	2	2	2	2	2	2	1			1	2
2	2	3	16	2003-03-18	2		Lincang ethnic middle school	8	3	1	2	2	0	1	2	2	1	2	2	2	2	2	2	2		1	1	53	1	2	2	2	2	2	2	2	2	2	2	2	2	2	1	2	gastropathy		1	1	53
2	2	3	13	2005-12-18	2		Lincang ethnic middle school	8	2	2	2	2	0	6	2	2	1	2	2	1	1	2	1	2		1	1	40	2	3	2	2	2	2	2	2	2	2	2	2	2	2	2	1			1	1	35
2	2	3	15	2004-01-09	1	0	Lincang ethnic middle school	8	3	1	2	1	1	4	1	1	1	1	1	2	2	2	1	2		1	1	48	3	5	2	2	2	2	2	2	2	2	2	2	2	2	2	1			1	1	43
2	2	3	15	2004-05-03	2		Lincang ethnic middle school	8	3	1	2	2	0	4	1	1	1	1	1	1	2	2	2	2		1	1	41	1	1	2	2	2	2	2	2	2	2	2	2	2	2	2	1			1	1	45
2	2	3	14	2005-08-19	2		Lincang ethnic middle school	8	2	2	2	2	1	3	2	3	2	2	1	2	1	2	2	2		1	1	33	3	4	2	2	2	2	2	2	2	2	2	2	2	2	2	1			1	1	32
2	2	3	15	2004-02-25	2	0	Lincang ethnic middle school	8	3	1	2	2	0	2	1	1	1	1	2	2	2	2	2	2		1	1	47	2	3	2	2	2	2	2	2	2	2	2	2	2	2	2	1			1	1	48
2	2	3	15	2004-02-01	2		Lincang ethnic middle school	8	3	1	2	2	0	4	2	2	1	2	1	2	2	2	2	2		1	1	43	1	2	2	2	2	2	2	2	2	2	2	2	2	2	2	1			1	1	42
2	2	3	16	2003-05-28	2		Lincang ethnic middle school	8	3	1	2	2	0	4	1	1	1	1	1	1	2	2	2	2		1	1	42	1	2	2	2	2	2	2	2	2	2	2	1	2	2	2	2			1	1	36
2	2	3	16	2003-10-28	2		Lincang ethnic middle school	8	3	1	2	1	1	1	2	2	1	2	2	2	2	2	2	2		2																				15	1	1	37
2	2	3	11	2008-11-19	1	0	Nanping primary school	1	1	5	1	2	0	5	1	1	1	1	2	1	2	1	2	2		1	1	42	2	3	2	2	2	2	2	2	2	2	2	2	2	2	1	2			1	1	38
2	2	3	10	2009-01-09	1	0	Nanping primary school	1	1	5	1	2	0	5	1	1	1	1	1	1	2	2	2	2		1	1	34	3	5	2	2	2	2	2	2	2	2	2	2	2	2	2	1			1	1	34
2	2	3	11	2008-01-11	1	0	Nanping primary school	1	1	5	1	1	1	8	1	1	1	1	1	1	2	1	2	1	Aunt	1	1	39	1	2	2	2	2	2	2	2	2	2	2	2	2	2	2	1			1	1	36
2	2	3	11	2008-11-04	1	0	Nanping primary school	1	1	5	1	1	1	4	1	1	1	1	1	2	2	2	2	2		1	1	38		0	2	2	2	2	2	2	2	2	2	2	2	2	2	1			1	1	38
2	2	3	11	2008-10-23	2		Nanping primary school	1	1	5	1	2	0	2	1	1	1	1	2	2	2	2	2	2		1	2		1	2	2	2	1	2	2	2	2	2	2	2	2	2	2	2			1	2
2	2	3	10	2009-04-03	1		Nanping primary school	1	1	5	1	2	0	3	1	1	1	1	2	1	2	2	2	2		1	1	41	3	5	2	2	1	1	2	2	2	2	2	2	2	2	2	2			1	1	36
2	2	3	10	2009-03-28	1	0	Nanping primary school	1	1	5	1	2	0	3	2	2	1	2	2	1	2	2	2	2		1	1	42		0	2	2	1	2	2	2	2	2	2	2	2	2	2	2			1	1	32
2	2	3	11	2008-10-16	1	0	Nanping primary school	1	1	5	1	2	0	2	1	1	1	1	2	2	2	2	2	2		1	1	52	3	5	2	2	1	2	2	2	2	2	2	2	2	2	2	2			1	1	51
2	2	3	11	2008-09-12	1	0	Qianjin primary school	2	1	5	1	1	0	11	2	2	1	2	1	2	1	2	1	1	grandfathergrandmother	1	1	41	3	4	2	2	2	2	2	2	2	2	2	2	2	2	2	1			1	1	42
2	2	3	12	2007-02-09	1	0	Qianjin primary school	2	1	6	1	2	1	3	1	1	1	1	2	1	2	2	2	2		1	1	32	2	3	2	2	2	2	2	2	2	2	2	2	2	2	1	2	gastropathy		1	1	31
2	2	3	11	2008-05-08	1	0	Qianjin primary school	2	1	6	1	1	0	5	2	2	1	2	1	2	1	2	2	2		1	1	33		0	2	2	2	2	2	2	2	2	2	2	2	2	2	1			1	1	29
2	2	3	10	2009-02-13	2	0	Qianjin primary school	2	1	5	1	2	0	3	1	1	1	1	2	1	2	2	2	2		1	1	37	2	3	2	2	2	2	2	2	2	2	2	2	2	2	2	1			1	1	30
2	2	3	10	2009-01-31	2	0	Qianjin primary school	2	1	5	1	1	2	1	2	3	2	2	1	2	2	2	2	2		1	2			0	2	2	2	2	2	2	2	2	2	2	2	2	2	1			1	1	31
2	2	3	14	2005-12-09	2		Xincun middle school	11	2	2	2	2	0	3	1	1	1	1	2	1	2	2	2	2		1	1	41	2	3	2	2	2	2	2	2	2	2	2	2	2	2	2	1			1	1	36
2	2	3	15	2004-05-21	2		Xincun middle school	11	2	3	2	2	0	3	1	1	1	1	2	1	2	2	2	2		1	1	46	1	2	2	2	2	2	2	2	2	2	2	2	2	2	2	1			1	1	36
2	2	3	15	2004-11-23	2		Xincun middle school	11	2	3	2	2	0	4	1	1	1	1	2	1	2	2	2	2		1	1	42	2	3	2	2	2	2	2	2	2	2	2	2	2	2	2	1			1	1	41
2	2	3	15	2004-05-03	2		Xincun middle school	11	2	3	2	2	0	3	1	1	1	1	1	2	2	2	2	2		1	1	42	2	3	2	2	2	2	2	2	2	2	2	2	2	2	2	1			1	1	41
2	2	3	15	2004-06-24	2		Xincun middle school	11	2	3	2	2	2	4	1	1	1	1	2	1	2	2	2	2		1	1	38	1	2	2	2	2	2	2	2	2	2	2	2	2	2	2	1			1	1	35
2	2	3	15	2004-10-07	2		Xincun middle school	11	2	2	2	2	1	4	1	1	1	1	2	1	2	2	2	2		1	1	57	1	1	2	2	2	2	2	2	2	2	2	2	2	2	2	1			1	1	39
2	2	3	11	2008-05-18	2	0	Changzheng primary school	5	1	6	1	2	0	5	2	3	2	2	1	1	1	1	2	2		1	2		2	3	2	2	2	2	2	2	2	2	2	2	2	2	2	1			1	2
2	2	3	12	2007-11-20	1		Changzheng primary school	5	1	6	1	2	0	2	2	2	1	2	2	1	2	2	2	2		1	2		2	3	2	2	2	2	2	2	2	2	2	2	2	2	2	1			1	1	37
2	2	3	12	2007-07-02	1		Changzheng primary school	5	1	6	1	2	0	3	1	1	1	1	1	2	2	2	2	2		1	2		1	2	2	2	2	2	2	2	2	2	2	2	2	2	2	1			1	2
2	2	3	11	2008-06-16	1		Changzheng primary school	5	1	6	1	1	1	1	2	2	1	2	2	2	2	2	2	2		1	1	37	3	4	2	2	2	2	2	2	2	2	2	2	2	2	2	1			1	1	38
2	2	3	10	2009-08-01	2	0	Changzheng primary school	5	1	5	1	1	0	2	1	1	1	1	2	2	2	2	2	2		1	1	38	3	5	2	2	2	2	2	2	2	2	2	2	2	2	2	1			1	1	31
2	2	3	12	2007-01-03	1	0	Changzheng primary school	5	1	6	1	2	0	3	2	2	1	2	2	1	2	2	2	2		1	1	41	2	3	2	2	2	2	2	2	2	2	2	2	2	2	2	1			1	1	42
1	2	4	13	2006-05-02	1		Lincang No.1 middle school	7	2	1	2	1	0	4	1	1	1	1	2	2	1	2	1	2		1	2			0	2	2	2	2	2	2	2	2	2	2	2	2	2	1			1	2
1	2	4	16	2003-05-30	1		Lincang No.1 middle school	7	3	2	2	1	0	3	1	1	1	1	1	2	2	2	2	2		1	1	45	3	4	2	2	2	2	2	2	2	2	2	2	2	2	2	1			1	1	39
1	2	4	16	2003-08-12	1	0	Lincang No.1 middle school	7	3	2	2	1	0	3	1	1	1	1	1	2	2	2	2	2		1	1	46	3	5	2	2	2	1	2	2	2	1	2	2	2	2	2	2			1	1	42
1	2	4	12	2007-03-27	1		Lincang No.2 middle school	6	2	1	1	2	0	4	1	1	1	1	2	1	2	2	2	2		1	2			0	2	2	2	2	2	2	2	2	2	2	2	2	2	1			1	2
1	2	4	11	2008-08-08	1		Fengxiang primary school	4	1	6	1	1	0	4	1	1	1	1	1	2	2	2	2	2		1	2		3	5	2	2	2	2	2	2	2	2	2	2	2	2	2	1			1	2
1	2	4	11	2008-04-22	1	0	Fengxiang primary school	4	1	6	1	1	0	2	1	1	1	1	2	2	2	2	2	2		1	2		2	3	2	2	2	2	2	2	2	2	2	2	2	2	2	1			1	2
1	2	4	11	2008-12-01	1	0	Fengxiang primary school	4	1	6	1	2	0	2	1	1	1	1	2	2	2	2	2	2		1	2			0	2	2	2	2	2	2	2	2	2	2	2	2	2	1			1	2
1	2	4	12	2007-11-18	1	0	Fengxiang primary school	4	1	6	1	1	1	4	1	1	1	1	1	2	2	2	2	2		1	1	40	3	4	2	2	2	2	2	2	2	2	2	2	2	2	2	1			1	1	36
1	2	4	16	2003-06-26	2		Linxiang district No.1 middle school	9	3	1	2	2	2	3	1	1	1	1	2	1	2	2	2	2		1	1	42	1	2	2	2	2	2	2	2	2	2	2	2	2	2	2	1			1	1	40
1	2	4	14	2005-01-08	2		Mengtuo middle school	10	2	2	2	2	0	2	1	1	1	1	2	2	2	2	2	2		1	2		2	3	2	2	2	2	2	2	2	2	2	2	2	2	2	1			1	2
1	2	4	10	2009-01-24	1		Nanping primary school	1	1	5	1	1	0	8	1	1	1	1	1	2	2	1	2	1	Uncle-in-law	1	1	40	3	5	2	2	1	1	2	2	2	2	2	2	2	2	2	2			1	1	39
1	2	4	11	2008-02-06	1	0	Nanping primary school	1	1	5	1	2	0	2	2	3	2	2	1	1	2	2	2	2		1	2		3	4	2	2	2	2	2	2	2	2	2	2	2	2	2	1			1	2
1	2	4	11	2008-05-15	2	0	Qianjin primary school	2	1	6	1	2	0	2	2	2	1	2	2	1	2	2	2	2		1	2		1	2	2	2	2	2	2	2	2	2	2	2	2	2	1	2	hypoglycemia		1	2
2	2	4	12	2006-12-15	1	0	Lincang No.1 middle school	7	2	1	2	2	1	4	1	1	1	1	1	1	2	2	2	2		1	2		1	2	2	2	2	2	2	2	2	2	2	2	2	2	2	1			1	2
2	2	4	16	2003-02-15	1	0	Lincang No.1 middle school	7	3	2	2	2	0	3	1	1	1	1	2	1	2	2	2	2		1	1	52	1	2	2	2	1	2	2	2	2	2	2	2	2	2	2	2			1	1	49
2	2	4	11	2008-06-30	1	0	Fengxiang primary school	4	1	6	1	1	0	2	1	1	1	1	2	2	2	2	2	2		1	2		3	5	2	2	2	2	2	2	2	2	2	2	2	2	2	1			1	1	36
2	2	4	11	2008-01-14	1	0	Fengxiang primary school	4	1	6	1	2	0	5	1	1	1	1	1	1	2	2	2	2		1	1	41	2	3	2	2	2	2	2	2	2	2	2	2	2	2	2	1			1	1	37
2	2	4	11	2008-06-01	1	0	Fengxiang primary school	4	1	6	1	1	0	3	2	2	1	2	1	2	2	2	2	2		1	1	40	3	4	2	2	2	2	2	2	2	2	2	2	2	2	2	1			1	1	36
2	2	4	11	2008-01-01	2	0	Qianjin primary school	2	1	6	1	2	0	4	1	1	1	1	2	1	2	2	2	2		1	1	40	2	3	2	2	2	2	2	2	2	2	2	2	2	2	2	1			1	1	38
1	2	5	13	2006-05-15	1	0	Tianyou experimental middle school	7	2	2	2	1	0	2	1	1	1	1	2	2	2	2	2	2		1	2		3	5	2	2	2	2	2	2	2	2	2	2	2	2	2	1			1	2
1	2	5	14	2005-11-11	1	0	Tianyou experimental middle school	7	2	2	2	1	0	5	1	1	1	1	1	2	2	2	2	2		1	1	42	3	5	2	2	2	2	2	2	2	2	2	2	2	2	2	1			1	1	40
1	2	5	12	2007-08-11	2	0	Lincang No.1 middle school	7	2	1	2	1	0	4	2	3	2	2	1	2	2	2	2	2		1	1	35	2	3	2	2	2	2	2	2	2	2	2	2	2	2	2	1			1	1	33
1	2	5	13	2005-12-18	1		Lincang No.1 middle school	7	2	2	2	2	0	4	1	1	1	1	2	1	2	2	2	2		1	1	39	1	1	2	2	2	2	2	2	2	2	2	2	2	2	2	1			1	1	38
1	2	5	13	2006-11-30	2		Lincang No.1 middle school	7	2	2	2	1	1	2	1	1	1	1	2	2	2	2	2	2		1	1	41	2	3	2	2	2	1	2	2	2	2	2	2	2	2	2	2			1	1	43
1	2	5	16	2003-06-23	1		Lincang No.1 middle school	7	3	2	2	2	0	3	2	2	1	2	2	1	2	2	2	2		1	1	40	2	3	2	2	2	2	2	2	2	2	2	2	2	2	2	1			1	1	38
1	2	5	17	2002-08-27	1	0	Lincang No.2 middle school	6	3	2	2	1	0	2	1	1	1	1	2	2	2	2	2	2		1	2		3	4	2	2	2	2	2	2	2	2	2	2	2	2	2	1			1	2
1	2	5	13	2006-05-04	1	0	Lincang No.2 middle school	6	2	2	2	2	1	3	1	1	1	1	2	1	2	2	2	2		1	1	39	2	3	2	2	2	2	2	2	2	2	2	2	2	2	1	2			1	1	31
1	2	5	16	2003-12-01	2		Lincang No.2 middle school	6	3	1	2	2	0	10	1	1	1	1	1	1	1	1	1	2		1	1	43	3	4	2	2	1	2	2	2	2	2	2	2	2	2	2	2			1	1	41
1	2	5	17	2002-08-07	1		Lincang No.2 middle school	6	3	2	2	2	0	1	2	2	1	2	2	2	2	2	2	2		1	1	48	3	5	2	2	1	2	2	2	2	2	2	1	2	2	2	2			1	1	45
1	2	5	12	2007-02-13	2		Lincang No.2 middle school	6	2	1	2	2	0	2	2	3	2	2	1	1	2	2	2	2		1	2		2	3	2	2	2	2	2	2	2	2	2	2	2	2	2	1			1	2
1	2	5	13	2006-09-20	2		Lincang No.2 middle school	6	2	1	2	1	0	2	2	3	2	2	1	2	2	2	2	2		2																				1	1	1	29
1	2	5	15	2004-02-14	1	0	Lincang No.2 middle school	6	3	1	2	1	0	2	1	1	1	1	2	2	2	2	2	2		1	1	43	3	5	2	2	2	2	2	2	2	2	2	2	2	2	2	1			1	1	45
1	2	5	15	2004-01-01	2		Lincang No.2 middle school	6	3	1	2	2	2	3	2	3	2	2	1	1	2	2	2	2		1	1	41	3	4	2	2	2	2	2	2	2	2	2	2	2	2	2	1			1	1	40
1	2	5	16	2003-08-04	2		Lincang No.2 middle school	6	3	1	2	2	0	4	1	1	1	1	1	2	2	2	2	2		1	1	38	1	2	2	2	2	2	2	2	2	2	2	2	2	2	2	1			1	1	37
1	2	5	11	2008-05-08	2	0	Fengxiang primary school	4	1	6	1	2	0	6	1	1	1	1	1	1	2	2	2	2		1	2		2	3	2	2	2	2	2	2	2	2	2	2	2	2	2	1			1	2
1	2	5	12	2007-11-23	1	0	Fengxiang primary school	4	1	6	1	1	0	4	1	1	1	1	1	2	2	2	2	2		1	1	43	2	3	2	2	2	2	2	2	2	2	2	2	2	2	2	1			1	1	32
1	2	5	15	2004-06-21	1		Linxiang district No.1 middle school	9	3	1	2	2	0	1	2	3	2	2	1	2	2	2	2	2		1	1	50	3	5	2	2	2	2	2	2	2	2	2	2	2	2	2	1			1	1	44
1	2	5	16	2003-11-24	2		Linxiang district No.1 middle school	9	3	1	2	2	0	5	2	3	2	2	2	2	1	2	1	2		1	1	40	3	4	2	2	2	2	2	2	2	2	2	2	2	2	2	1			1	1	42
1	2	5	17	2002-05-28	2	0	Linxiang district No.1 middle school	9	3	3	2	2	0	3	1	1	1	1	2	1	2	2	2	2		1	1	40	1	2	2	2	2	2	2	2	2	2	2	2	2	2	2	1			1	1	36
1	2	5	14	2005-01-13	2		Lincang ethnic middle school	8	2	2	2	2	5	4	1	1	1	1	2	1	2	2	2	2		1	1	42	2	3	2	2	2	2	2	2	2	2	2	2	2	2	2	1			1	1	40
1	2	5	14	2005-10-03	1	0	Lincang ethnic middle school	8	2	2	2	2	0	3	1	1	1	1	2	1	2	2	2	2		1	1	40	2	3	2	2	2	2	2	2	2	2	2	2	2	2	2	1			1	1	35
1	2	5	13	2006-08-01	2		Lincang ethnic middle school	8	2	2	2	1	0	4	1	1	1	1	1	2	2	2	2	2		1	1	40	3	5	2	2	2	2	2	2	2	2	2	2	2	2	2	1			1	1	46
1	2	5	15	2004-03-20	2	0	Lincang ethnic middle school	8	3	1	2	2	0	3	1	1	1	1	2	1	2	2	2	2		1	2		2	3	2	2	2	2	2	2	2	2	2	2	2	2	2	1			1	2
1	2	5	15	2003-12-25	2		Lincang ethnic middle school	8	3	1	2	2	0	4	1	1	1	1	1	1	2	2	2	2		1	1	42	2	3	2	2	2	2	2	2	2	2	2	1	2	2	2	2			1	1	41
1	2	5	10	2009-01-28	1	0	Nanping primary school	1	1	5	2	1	1	2	1	1	1	1	2	2	2	2	2	2		1	2		2	3	2	2	2	2	2	2	2	2	2	2	2	2	2	1			1	2
1	2	5	10	2009-01-02	1		Nanping primary school	1	1	5	1	1	0	4	1	1	1	1	2	2	1	2	2	1	Aunt	1	1	41	3	5	2	2	1	2	2	2	2	2	2	2	2	2	2	2			1	1	40
1	2	5	12	2007-10-09	1	0	Qianjin primary school	2	1	6	1	2	0	3	1	1	1	1	2	1	2	2	2	2		1	1	40	1	2	2	2	2	2	2	2	2	2	2	2	2	2	2	1			1	1	41
1	2	5	13	2006-03-24	2		Xincun middle school	11	2	2	2	2	0	1	2	3	2	2	1	2	2	2	2	2		1	2		2	3	2	2	2	2	2	2	2	2	2	2	2	2	2	1			1	2
1	2	5	12	2007-10-09	2		Changzheng primary school	5	1	6	1	2	0	3	2	2	1	2	2	2	2	2	1	2		1	1	48	1	1	2	2	2	2	2	2	2	2	2	2	2	2	2	1			1	1	46
1	2	5	10	2009-03-09	2	0	Changzheng primary school	5	1	5	1	2	1	2	1	1	1	1	2	2	2	2	2	2		1	1	39	2	3	2	2	2	2	2	2	2	2	2	2	2	2	2	1			1	1	39
2	2	5	13	2006-04-15	1	0	Tianyou experimental middle school	7	2	2	1	1	0	2	1	1	1	1	2	2	2	2	2	2		1	1	41	3	5	2	2	2	2	2	2	2	2	2	2	2	2	2	1			1	1	43
2	2	5	16	2003-01-20	1		Lincang No.1 middle school	7	3	2	2	1	0	3	1	1	1	1	1	2	2	2	2	2		1	1	48	3	5	2	2	2	2	2	2	2	2	2	2	2	2	2	1			1	1	47
2	2	5	12	2007-06-21	1		Tianyou experimental middle school	7	2	1	2	1	0	4	1	1	1	1	1	2	2	2	2	2		1	1	45	3	4	2	2	2	2	2	2	2	2	2	2	2	2	2	1			1	1	39
2	2	5	12	2006-12-12	1	0	Lincang No.1 middle school	7	2	1	2	2	0	2	1	1	1	1	2	2	2	2	2	2		1	1	43	3	4	2	2	2	2	2	2	2	2	2	2	2	2	2	1			1	1	36
2	2	5	17	2002-12-06	2		Lincang No.2 middle school	6	3	2	2	2	0	3	2	3	2	2	1	1	2	2	2	2		1	2		2	3	2	2	2	2	2	2	2	2	2	2	2	2	2	1			1	2
2	2	5	13	2006-11-25	1		Lincang No.2 middle school	6	2	1	2	1	0	3	2	2	1	2	1	2	1	2	2	2		1	1	33	1	2	2	2	2	2	2	2	2	2	2	2	2	2	2	1			1	1	42
2	2	5	12	2007-01-19	2		Lincang No.2 middle school	6	2	1	2	2	0	2	2	3	2	2	2	2	2	1	2	2		1	1	47	1	2	2	2	2	2	2	1	2	2	2	2	2	2	2	2			1	1	49
2	2	5	13	2006-05-07	2		Lincang No.2 middle school	6	2	1	2	2	0	4	2	3	2	2	1	2	1	2	2	1	grandfathergrandmother	1	2		1	1	2	2	2	2	2	2	2	2	2	2	2	2	2	1			1	2
2	2	5	13	2006-07-05	1		Lincang No.2 middle school	6	2	1	2	2	1	4	1	1	1	1	2	1	2	2	2	2		1	1	32	2	3	2	2	2	2	2	2	2	2	2	2	2	2	2	1			1	1	36
2	2	5	11	2008-07-22	1	0	Fengxiang primary school	4	1	6	1	2	0	5	1	1	1	1	1	1	2	2	2	2		1	1	38	3	4	2	2	2	2	2	2	2	2	2	2	2	2	2	1			1	1	35
2	2	5	11	2008-02-05	1	0	Fengxiang primary school	4	1	6	1	1	0	4	1	1	1	1	1	2	2	2	2	2		1	1	39	3	5	2	2	2	2	2	2	2	2	2	2	2	2	1	2			1	1	39
2	2	5	11	2008-08-31	1	0	Fengxiang primary school	4	1	6	1	1	0	1	2	2	1	2	2	2	2	2	2	2		1	2		2	3	2	2	2	2	2	2	2	2	2	2	2	2	2	1			1	1	37
2	2	5	15	2004-02-09	1		Linxiang district No.1 middle school	9	3	1	2	1	0	2	1	1	1	1	2	2	2	2	2	2		1	1	41	3	4	2	2	2	2	2	2	2	2	2	2	2	2	2	1			1	1	36
2	2	5	17	2002-04-27	2		Linxiang district No.1 middle school	9	3	3	2	2	0	5	1	1	1	1	1	1	1	2	2	2		1	1	44	2	3	2	2	2	2	2	2	2	2	2	2	2	2	2	1			1	1	38
2	2	5	16	2003-02-01	2		Linxiang district No.1 middle school	9	3	2	2	1	0	2	2	2	1	2	1	2	2	2	2	2		1	2		3	4	2	2	2	2	2	2	2	2	2	1	2	2	2	2			1	2
2	2	5	15	2004-07-09	2		Linxiang district No.1 middle school	9	3	1	2	2	2	3	1	1	1	1	2	1	2	2	2	2		1	2		2	3	2	2	1	2	2	2	2	2	2	2	2	2	2	2			1	1	43
2	2	5	15	2004-04-05	2		Linxiang district No.1 middle school	9	3	1	2	2	0	2	2	3	2	2	1	2	2	2	2	2		1	1	38	1	2	2	2	2	2	2	2	2	2	2	1	2	2	2	2			1	1	37
2	2	5	16	2003-07-15	2		Lincang ethnic middle school	8	3	1	2	2	1	5	1	1	1	1	2	1	2	2	2	2		1	1	50	2	3	2	2	2	2	2	2	2	2	2	2	2	2	2	1			1	1	39
2	2	5	14	2005-11-07	2	0	Lincang ethnic middle school	8	3	1	2	2	4	5	1	1	1	1	2	1	2	2	2	2		1	1	41	2	3	2	2	2	2	2	2	2	2	2	2	2	2	2	1			1	1	42
2	2	5	16	2003-05-26	2		Lincang ethnic middle school	8	3	1	2	2	0	4	2	2	2	1	2	1	2	1	2	2		1	1	47	1	2	2	2	2	2	2	1	2	2	2	1	2	2	2	2			2
2	2	5	15	2004-01-01	2		Lincang ethnic middle school	8	3	1	2	1	0	1	2	3	2	2	1	2	2	2	2	2		1	1	41	2	3	2	2	2	2	2	2	2	2	2	2	2	2	2	1			1	1	40
2	2	5	15	2004-04-28	1	0	Lincang ethnic middle school	8	3	1	2	1	0	4	1	1	1	1	1	2	2	2	2	2		1	2		3	5	2	2	2	2	2	2	2	2	2	2	2	2	2	1			1	2
2	2	5	15	2004-02-10	2		Lincang ethnic middle school	8	3	1	2	2	0	4	2	2	1	2	1	1	2	2	2	2		1	1	39	1	2	2	2	1	2	2	2	2	2	2	2	2	2	2	2			1	1	38
2	2	5	14	2005-04-14	2		Lincang ethnic middle school	8	2	2	2	2	0	2	2	3	2	2	2	2	2	1	2	2		1	2		3	4	2	2	2	2	2	2	2	2	2	2	2	2	2	1			1	2
2	2	5	15	2004-01-03	2	0	Lincang ethnic middle school	8	3	1	2	2	0	6	1	1	1	1	1	1	2	2	2	2		1	2		2	3	2	2	2	2	2	2	2	2	2	2	2	2	2	1			1	2
2	2	5	15	2004-01-14	1		Lincang ethnic middle school	8	3	1	2	1	1	2	1	1	1	1	2	2	2	2	2	2		1	1	43	3	5	2	2	2	2	2	2	2	2	2	2	2	2	2	1			1	1	41
2	2	5	16	2003-10-04	2		Lincang ethnic middle school	8	3	1	2	2	0	3	1	1	1	1	2	1	2	2	2	2		1	1	53	2	3	2	2	2	2	1	2	2	2	2	1	2	2	2	2			1	1	46
2	2	5	14	2005-11-30	1		Lincang ethnic middle school	8	2	2	2	1	1	3	1	1	1	1	2	2	1	2	2	2		1	2		3	4	2	2	2	2	2	2	2	2	2	1	2	2	2	2			1	1	39
2	2	5	16	2003-05-08	2		Lincang ethnic middle school	8	3	1	2	2	0	2	1	1	1	1	2	2	2	2	2	2		1	1	48	2	3	2	2	2	2	2	2	2	2	2	2	2	2	2	1			1	1	45
2	2	5	16	2003-08-27	2	0	Lincang ethnic middle school	8	3	1	2	2	0	5	2	3	2	2	1	1	2	2	2	2		1	1	45	1	1	2	2	2	2	2	2	2	2	2	2	2	2	2	1			1	1	38
2	2	5	11	2008-04-28	1	0	Qianjin primary school	2	1	6	1	2	0	3	1	1	1	1	2	1	2	2	2	2		1	1	43	1	2	2	2	1	1	2	2	2	2	2	2	2	2	2	2			1	1	41
2	2	5	13	2006-01-15	2		Xincun middle school	11	2	2	2	2	0	1	2	3	2	2	1	2	2	2	2	2		1	1	49	1	2	2	2	2	2	2	2	2	2	2	2	2	2	2	1			1	1	48
2	2	5	10	2009-02-21	1	0	Changzheng primary school	5	1	5	1	2	0	3	1	1	1	1	2	1	2	2	2	2		1	1	39	3	4	2	2	2	2	2	2	2	2	2	2	2	2	2	1			1	1	35
1	2	6	12	2007-03-18	1	0	Lincang No.1 middle school	7	2	1	2	1	0	3	1	1	1	1	1	2	2	2	2	2		1	2		3	5	2	2	2	2	2	2	2	2	2	2	2	2	2	1			1	2
1	2	6	13	2006-10-10	2		Tianyou experimental middle school	7	2	1	2	1	0	6	2	2	1	2	2	2	2	2	2	1	Grandparents	1	2			0	2	2	2	2	2	2	2	2	2	2	2	2	1	2	unknown		1	1	40
1	2	6	12	2007-06-21	2	0	Lincang No.1 middle school	7	2	1	2	2	0	5	1	1	1	1	1	2	2	2	2	2		1	1	35	1	2	2	2	2	2	2	2	2	2	2	2	2	2	2	1			1	1	34
1	2	6	13	2005-12-18	1	0	Tianyou experimental middle school	7	2	2	2	1	0	2	1	1	1	1	2	2	2	2	2	2		1	1	42	3	4	2	2	1	2	2	2	2	2	2	2	2	2	2	2			1	1	39
1	2	6	13	2006-08-02	1	0	Lincang No.1 middle school	7	2	2	1	1	0	3	1	1	1	1	1	2	2	2	2	2		1	1	43	3	5	2	2	2	2	2	2	2	2	2	2	2	2	2	1			1	1	42
1	2	6	13	2006-11-13	1	0	Lincang No.1 middle school	7	2	1	2	2	0	3	1	1	1	1	2	1	2	2	2	2		1	1	38	2	3	2	2	2	2	2	2	2	2	2	2	2	2	2	1			1	1	36
1	2	6	14	2005-10-23	1		Lincang No.1 middle school	7	2	2	2	1	0	2	1	1	1	1	2	2	2	2	2	2		1	1	39	3	5	1	2	2	2	2	2	2	2	2	2	2	2	2	2			1	1	39
1	2	6	13	2005-12-06	1		Lincang No.1 middle school	7	2	2	1	1	0	2	1	1	1	1	2	2	2	2	2	2		1	1	49	3	4	2	2	1	2	2	2	2	2	2	2	2	2	2	2			1	1	45
1	2	6	12	2007-02-15	1		Lincang No.1 middle school	7	2	1	2	1	0	5	2	3	2	2	1	2	2	2	2	2		1	2		2	3	2	2	2	2	2	2	2	2	2	2	2	2	1	2	rheumatism		1	2
1	2	6	12	2007-01-20	1		Lincang No.1 middle school	7	2	1	2	2	0	4	1	1	1	1	2	1	2	2	2	2		1	1	47	2	3	2	2	2	2	2	2	2	2	2	2	2	2	2	1			1	1	46
1	2	6	13	2006-01-23	2		Lincang No.1 middle school	7	2	2	2	2	0	6	1	1	1	1	1	1	1	2	2	2		1	2		3	4	2	2	2	2	2	2	2	2	2	2	2	2	2	1			1	1	30
1	2	6	12	2007-08-22	1	0	Lincang No.1 middle school	7	2	1	2	2	0	3	1	1	1	1	2	1	2	2	2	2		1	1	40	3	5	2	2	2	2	2	2	2	2	2	2	2	2	2	1			1	1	39
1	2	6	13	2006-10-20	1		Lincang No.1 middle school	7	2	1	2	1	0	4	1	1	1	1	1	2	2	2	2	2		1	2		2	3	2	2	2	2	2	2	2	2	2	2	2	2	2	1			1	2
1	2	6	13	2006-04-23	1	0	Tianyou experimental middle school	7	2	2	2	2	0	3	2	2	1	2	1	1	2	2	2	2		1	1	40	3	5	2	2	2	2	2	2	2	2	2	2	2	2	2	1			1	1	41
1	2	6	16	2003-07-06	1	0	Lincang No.1 middle school	7	3	2	2	1	0	2	1	1	1	1	2	2	2	2	2	2		1	1	43	3	4	2	2	1	2	2	2	2	2	2	2	2	2	2	2			1	1	40
1	2	6	13	2006-05-31	1	0	Lincang No.1 middle school	7	2	1	2	1	0	4	1	1	1	1	1	2	1	2	2	2		1	1	50		0	2	2	1	2	2	1	2	1	2	2	2	2	2	2			1	1	44
1	2	6	15	2004-05-04	1	0	Lincang No.1 middle school	7	3	1	2	2	0	4	1	1	1	1	1	1	2	2	2	2		1	1	48	3	4	2	2	1	2	2	2	2	2	2	2	2	2	2	2			1	1	45
1	2	6	16	2003-01-29	1	0	Lincang No.1 middle school	7	3	2	2	1	0	6	1	1	1	1	2	2	1	1	2	2		1	1	47	3	5	2	2	2	2	2	2	2	2	2	2	2	2	2	1			1	1	46
1	2	6	17	2002-12-03	1	0	Lincang No.1 middle school	7	3	2	2	1	0	2	1	1	1	1	2	2	2	2	2	2		1	2		3	4	2	2	2	2	2	2	2	2	2	2	2	2	2	1			1	2
1	2	6	17	2002-10-26	1		Lincang No.1 middle school	7	3	2	2	1	0	3	1	1	1	1	2	2	1	2	2	2		1	1	47	2	3	2	2	2	2	2	2	2	2	2	2	2	2	2	1			1	1	41
1	2	6	17	2002-09-18	1	0	Lincang No.1 middle school	7	3	2	2	1	0	2	1	1	1	1	2	2	2	2	2	2		1	1	46	3	5	2	2	2	2	2	2	2	2	2	2	2	2	2	1			1	1	43
1	2	6	16	2003-03-22	1	0	Lincang No.1 middle school	7	3	2	2	1	0	2	1	1	1	1	2	2	2	2	2	2		1	2		3	4	2	2	2	1	2	2	2	2	2	2	2	2	2	2			1	2
1	2	6	17	2002-10-06	1		Lincang No.1 middle school	7	3	2	2	1	0	4	1	1	1	1	1	2	2	2	2	2		1	1	48	3	5	2	2	2	2	2	2	2	2	2	2	2	2	2	1			1	1	41
1	2	6	17	2002-08-18	2	0	Lincang No.2 middle school	6	3	2	2	2	1	4	1	1	1	1	1	1	2	2	2	2		1	1	49	2	3	2	2	2	2	2	2	2	2	2	2	2	2	2	1			1	1	39
1	2	6	16	2002-12-19	1		Lincang No.2 middle school	6	3	2	2	1	0	4	1	1	1	1	1	2	2	2	2	2		1	2		3	4	2	2	2	2	2	2	2	2	2	2	2	2	2	1			1	1	43
1	2	6	14	2005-10-02	2		Lincang No.2 middle school	6	2	3	2	2	2	5	1	1	1	1	1	1	2	2	2	2		1	1	43	3	4	2	2	2	2	2	2	2	2	2	2	2	2	2	1			1	1	41
1	2	6	17	2002-06-24	1	0	Lincang No.2 middle school	6	3	2	2	2	2	3	1	1	1	1	2	1	2	2	2	2		1	1	46	3	5	2	2	2	2	2	2	2	2	2	2	2	2	1	2	unknown		1	1	43
1	2	6	17	2002-06-05	2	0	Lincang No.2 middle school	6	3	2	2	1	0	1	2	2	2	1	2	2	2	2	2	2		1	1	49		0	2	2	2	2	2	2	2	2	2	2	2	2	2	1			1	2
1	2	6	15	2004-03-24	1		Lincang No.2 middle school	6	3	1	2	1	3	2	1	1	1	1	2	2	2	2	2	2		1	1	45	2	3	2	2	2	2	2	2	2	2	2	2	2	2	2	1			1	1	40
1	2	6	13	2005-12-13	2	0	Lincang No.2 middle school	6	2	2	2	2	0	6	1	1	1	1	1	1	1	2	2	2		1	1	45	3	4	2	2	2	2	2	2	2	2	2	2	2	2	2	1			1	1	42
1	2	6	17	2002-09-15	2		Lincang No.2 middle school	6	3	2	2	2	0	4	1	1	1	1	1	2	2	2	2	2		1	1	46	1	2	2	2	2	2	2	2	2	2	2	2	2	2	1	2	waist injury		1	1	44
1	2	6	17	2002-11-23	1		Lincang No.2 middle school	6	3	2	2	2	1	3	1	1	1	1	2	1	2	2	2	2		1	1	57	2	3	2	2	2	2	2	2	2	2	2	2	2	2	2	1			1	2
1	2	6	12	2006-12-24	2		Lincang No.2 middle school	6	2	1	2	2	0	5	1	1	1	1	1	1	2	2	2	2		1	1	33	2	3	2	2	2	2	2	2	2	2	2	2	2	2	2	1			1	1	33
1	2	6	17	2002-06-21	1		Lincang No.2 middle school	6	3	2	1	1	0	2	1	1	1	1	2	2	2	2	2	2		1	1	55	3	5	2	2	2	2	2	2	2	2	2	2	2	2	2	1			1	1	44
1	2	6	14	2005-05-14	2	0	Lincang No.2 middle school	6	2	3	2	2	0	7	1	1	1	1	1	1	2	2	2	2		1	1	35	2	3	2	2	2	2	2	2	2	2	2	2	2	2	2	1			1	1	34
1	2	6	16	2003-04-18	2		Lincang No.2 middle school	6	3	2	1	2	0	4	1	1	1	1	1	1	2	2	2	2		1	2		1	2	2	2	2	2	2	2	2	2	2	2	2	2	2	1			1	2
1	2	6	14	2005-09-23	2	0	Lincang No.2 middle school	6	2	2	1	2	0	5	1	1	1	1	2	1	2	2	2	2		1	2		2	3	2	2	2	2	2	2	2	2	2	2	2	2	2	1			1	2
1	2	6	15	2004-09-13	1	0	Lincang No.2 middle school	6	2	3	2	2	0	3	1	1	1	1	2	1	2	2	2	2		1	1	39	1	1	2	2	2	2	2	2	2	2	2	2	2	2	2	1			1	1	36
1	2	6	13	2006-11-03	2		Lincang No.2 middle school	6	2	1	2	2	0	5	1	1	1	1	1	1	2	1	2	2		1	1	41		0	2	2	2	2	2	2	2	2	2	2	2	2	2	1			1	1	36
1	2	6	11	2008-06-30	2	0	Lincang No.2 middle school	6	2	1	2	2	0	4	1	1	1	1	2	1	2	2	2	2		1	2		3	4	2	2	2	2	2	2	2	2	2	2	2	2	2	1			1	2
1	2	6	13	2006-11-16	2	0	Lincang No.2 middle school	6	2	1	2	2	0	5	1	1	1	1	1	1	2	2	2	2		1	2		2	3	2	2	2	2	2	2	2	2	2	2	2	2	2	1			1	2
1	2	6	17	2002-05-19	2		Lincang No.2 middle school	6	3	1	2	2	0	5	1	1	1	1	2	1	2	2	2	1	Sister-in-law	1	1	46	3	4	2	2	2	2	2	2	2	2	2	2	2	2	2	1			1	1	43
1	2	6	17	2002-06-11	2		Lincang No.2 middle school	6	3	1	1	2	0	3	1	1	1	1	2	1	2	2	2	2		1	1	43	1	2	2	2	2	2	2	2	2	2	2	1	2	2	2	2			1	1	42
1	2	6	13	2006-02-02	2		Lincang No.2 middle school	6	2	3	2	1	0	3	1	1	1	1	1	2	2	2	2	2		1	1	40	1	2	2	2	2	2	2	2	2	2	2	2	2	2	2	1			1	1	43
1	2	6	12	2007-11-06	1	0	Fengxiang primary school	4	1	6	1	1	0	2	1	1	1	1	2	2	2	2	2	2		1	1	39	3	5	1	2	2	2	2	2	2	2	2	1	2	2	2	2			1	1	42
1	2	6	12	2007-10-28	2	0	Fengxiang primary school	4	1	6	1	2	0	3	1	1	1	1	2	1	2	2	2	2		1	1	46	2	3	2	2	2	2	2	2	2	2	2	2	2	2	2	1			1	1	37
1	2	6	11	2008-02-15	1	0	Fengxiang primary school	4	1	6	1	1	0	2	1	1	1	1	2	2	2	2	2	2		1	1	46	3	5	2	2	2	2	2	2	2	2	2	2	2	1	2	2			1	1	40
1	2	6	11	2008-01-24	1	0	Fengxiang primary school	4	1	6	1	1	1	2	1	1	1	1	2	2	2	2	2	2		1	1	41	3	4	2	2	2	2	2	2	2	2	2	2	2	2	2	1			1	1	43
1	2	6	12	2007-08-25	2	0	Fengxiang primary school	4	1	6	1	2	0	6	1	1	1	1	1	2	1	2	2	2		1	1	32	2	3	2	2	1	2	2	2	2	2	2	2	2	2	2	2			1	1	28
1	2	6	12	2007-10-21	1	0	Fengxiang primary school	4	1	6	1	2	0	4	1	1	1	1	1	1	2	2	2	2		1	1	42	1	1	2	2	2	2	2	2	2	2	2	2	2	2	2	1			1	1	37
1	2	6	11	2008-03-24	1		Fengxiang primary school	4	1	6	1	1	0	2	2	2	1	2	1	2	2	2	2	2		1	1	41	3	5	2	2	2	2	2	2	2	2	2	2	2	2	2	1			1	1	40
1	2	6	11	2008-05-22	1	0	Fengxiang primary school	4	1	6	1	1	0	2	1	1	1	1	2	2	2	2	2	2		1	1	38	1	2	2	2	2	2	2	2	2	2	2	2	2	2	2	1			1	1	36
1	2	6	12	2007-09-12	1		Fengxiang primary school	4	1	6	1	2	0	3	1	1	1	1	2	1	2	2	2	2		1	2			0	2	2	2	2	2	2	2	2	2	2	2	2	2	1			1	2
1	2	6	13	2006-08-18	1		Fengxiang primary school	4	1	6	1	1	1	2	2	3	2	2	1	2	1	2	2	2		1	1	36	3	4	2	2	2	2	2	2	2	2	2	2	2	2	2	1			1	1	32
1	2	6	12	2007-08-08	1	0	Fengxiang primary school	4	1	6	1	2	2	5	1	1	1	1	2	1	2	2	2	2		1	1	40	3	5	2	2	2	2	2	2	2	2	2	2	2	2	2	1			1	1	40
1	2	6	12	2007-08-19	2	0	Fengxiang primary school	4	1	6	1	1	0	4	1	1	1	1	2	2	1	1	2	2		1	1	34	3	4	2	2	2	2	2	2	2	2	2	2	2	2	2	1			1	1	34
1	2	6	12	2007-10-06	2	0	Fengxiang primary school	4	1	6	1	2	0	2	1	1	1	1	2	2	2	2	2	2		1	1	48		0	2	2	2	2	2	2	2	2	2	2	2	2	2	1			1	1	49
1	2	6	12	2007-09-16	2	0	Fengxiang primary school	4	1	6	1	1	0	4	1	1	1	1	1	2	2	2	2	2		1	1	40	2	3	2	2	2	2	2	2	2	2	2	2	2	2	2	1			1	1	35
1	2	6	11	2008-07-25	1	0	Fengxiang primary school	4	1	6	1	2	0	4	1	1	1	1	1	2	2	2	2	2		1	2		3	4	2	2	2	2	2	2	2	2	2	2	2	2	2	1			1	2
1	2	6	11	2008-03-15	1	0	Fengxiang primary school	4	1	6	1	2	0	9	1	1	1	1	1	2	2	1	2	2		1	1	43	2	3	2	2	2	2	2	2	2	2	2	2	2	2	2	1			1	1	43
1	2	6	15	2004-01-18	2		Linxiang district No.1 middle school	9	3	1	2	2	0	1	2	3	2	2	2	2	2	1	2	2		1	1	54	1	2	2	2	2	2	2	2	2	2	2	1	2	2	2	2			1	1	47
1	2	6	16	2003-11-30	1	0	Linxiang district No.1 middle school	9	3	1	2	1	1	2	1	1	1	1	2	2	2	2	2	2		1	1	45	3	4	2	2	2	2	2	2	2	2	2	2	2	2	2	1			1	1	39
1	2	6	16	2003-01-03	2		Linxiang district No.1 middle school	9	3	1	2	2	0	6	1	1	1	1	1	1	2	2	2	2		1	1	40	1	1	2	2	2	2	2	2	2	2	2	2	2	2	1	2	lithiasis		1	1	42
1	2	6	16	2003-05-04	2		Linxiang district No.1 middle school	9	3	1	2	2	1	4	1	1	1	1	2	2	1	2	2	2		1	1	47	1	2	2	2	2	2	2	2	2	2	2	2	2	2	2	1			1	1	50
1	2	6	17	2002-04-05	1		Linxiang district No.1 middle school	9	3	2	1	1	1	2	1	1	1	1	2	2	2	2	2	2		1	1	44	3	5	2	2	2	2	2	2	2	2	2	2	2	2	2	1			1	1	43
1	2	6	16	2003-08-31	1	0	Linxiang district No.1 middle school	9	3	1	1	1	0	2	1	1	1	1	2	2	2	2	2	2		1	1	48	3	4	2	2	2	2	2	2	2	2	2	2	2	2	2	1			1	1	41
1	2	6	15	2004-02-21	2	0	Linxiang district No.1 middle school	9	3	1	2	2	0	3	1	1	1	1	2	1	2	2	2	2		1	1	49	1	2	2	2	2	2	2	2	2	2	2	2	2	2	2	1			1	1	45
1	2	6	16	2003-10-09	2		Linxiang district No.1 middle school	9	3	1	1	2	0	4	2	2	2	1	1	1	2	2	1	2		1	1	43	2	3	2	2	2	2	2	2	2	2	2	2	2	2	2	1			1	1	44
1	2	6	17	2002-08-16	2		Linxiang district No.1 middle school	9	3	1	2	2	0	3	1	1	1	1	2	1	2	2	2	2		1	1	44	2	3	2	2	2	2	2	2	2	2	2	2	2	2	2	1			1	1	40
1	2	6	16	2003-12-12	1		Linxiang district No.1 middle school	9	3	1	2	1	1	2	2	2	1	2	1	2	2	2	2	2		1	2		1	2	2	2	2	2	2	2	2	2	2	2	2	2	2	1			1	2
1	2	6	16	2003-05-28	2		Linxiang district No.1 middle school	9	3	1	2	2	0	4	1	1	1	1	1	1	2	2	2	2		1	1	49	1	2	2	2	2	2	2	2	2	2	2	2	2	2	2	1			1	1	42
1	2	6	16	2003-02-08	2		Linxiang district No.1 middle school	9	3	1	2	2	0	4	1	1	1	1	2	1	2	2	2	1	Sister-in-law	1	1	45	2	3	2	2	1	2	2	2	2	2	2	2	2	2	2	2			1	1	43
1	2	6	16	2003-08-15	2		Linxiang district No.1 middle school	9	3	1	2	2	0	4	1	1	1	1	1	1	2	2	2	2		1	1	42	1	2	1	2	2	2	2	2	2	2	2	2	2	2	2	2			1	1	45
1	2	6	15	2004-03-01	2	0	Linxiang district No.1 middle school	9	3	1	2	2	0	3	1	1	1	1	2	1	2	2	2	2		1	2		3	4	2	2	2	2	2	2	2	2	2	2	2	2	2	1			1	2
1	2	6	15	2004-03-17	2		Linxiang district No.1 middle school	9	3	1	2	2	1	4	1	1	1	1	1	1	2	2	2	2		1	1	43	1	2	2	2	2	2	2	2	2	2	2	2	2	2	1	2			1	1	33
1	2	6	16	2003-08-14	2		Linxiang district No.1 middle school	9	3	1	2	2	0	5	1	1	1	1	1	1	2	2	2	2		1	2		2	3	2	2	2	2	2	2	2	2	2	2	2	2	2	1			1	2
1	2	6	14	2005-02-12	2		Mengtuo middle school	10	2	3	2	2	0	4	1	1	1	1	2	2	2	2	2	2		1	1	52	1	2	2	2	2	2	2	2	2	2	2	2	2	2	2	1			1	1	49
1	2	6	15	2004-07-15	2		Mengtuo middle school	10	2	3	2	2	0	4	1	1	1	1	2	1	2	2	2	2		1	1	42	1	1	2	2	2	2	2	2	2	2	2	2	2	2	2	1			1	1	43
1	2	6	15	2004-08-21	2		Mengtuo middle school	10	2	3	2	2	0	4	1	1	1	1	1	1	2	2	2	2		1	1	48	1	2	2	2	2	2	2	2	2	2	2	2	2	2	2	1			1	1	47
1	2	6	15	2004-07-13	2		Mengtuo middle school	10	2	3	2	2	0	3	1	1	1	1	2	1	2	2	2	2		1	2		1	1	2	2	2	2	2	2	2	2	2	2	2	2	2	1			1	2
1	2	6	15	2004-12-01	2		Mengtuo middle school	10	2	2	2	1	0	1	2	2	1	2	2	2	2	2	2	2		2																				3	1	1	41
1	2	6	15	2004-06-01	2		Mengtuo middle school	10	2	3	2	2	0	3	1	1	1	1	2	1	2	2	2	2		1	2		2	3	2	2	2	2	2	2	2	2	2	2	2	2	2	1			1	2
1	2	6	15	2004-07-11	1	0	Lincang ethnic middle school	8	3	1	2	1	1	2	2	3	2	2	1	2	2	2	2	2		1	1	45	3	4	2	2	1	1	2	2	2	2	2	2	2	2	2	2			1	1	39
1	2	6	15	2004-11-20	2		Lincang ethnic middle school	8	3	1	2	2	2	4	2	2	1	2	1	1	2	2	2	2		1	2		1	2	2	2	2	2	2	2	2	2	1	2	2	2	2	2			1	2
1	2	6	15	2004-02-10	2		Lincang ethnic middle school	8	3	1	2	2	0	6	1	1	1	1	1	1	2	2	2	2		1	1	34	1	2	2	2	2	2	2	2	2	2	2	2	2	2	2	1			1	1	33
1	2	6	14	2005-08-17	1		Lincang ethnic middle school	8	2	2	1	2	0	2	2	2	1	2	1	2	2	2	2	2		1	2		2	3	2	2	2	1	2	2	2	2	2	2	2	2	2	2			1	2
1	2	6	12	2007-03-29	1	0	Lincang ethnic middle school	8	2	2	2	2	0	3	1	1	1	1	2	1	2	2	2	2		1	1	36	3	4	2	2	2	2	2	2	2	2	2	2	2	2	2	1			1	1	37
1	2	6	13	2006-04-17	1		Lincang ethnic middle school	8	2	2	2	1	0	2	1	1	1	1	2	2	2	2	2	2		1	1	40	3	5	2	2	2	2	2	2	2	2	2	2	2	2	2	1			1	1	40
1	2	6	15	2004-10-24	2	0	Lincang ethnic middle school	8	2	2	2	2	0	3	1	1	1	1	1	2	2	2	2	2		1	1	45	2	3	2	2	2	2	2	2	2	2	2	2	2	2	1	2			1	1	37
1	2	6	15	2004-11-06	2	0	Lincang ethnic middle school	8	3	1	2	2	0	3	1	1	1	1	2	1	2	2	2	2		1	1	46	3	4	2	2	2	2	2	2	2	2	2	2	2	2	2	1			1	1	40
1	2	6	16	2003-10-20	2	0	Lincang ethnic middle school	8	3	1	2	2	0	4	2	3	2	2	1	2	2	1	2	2		1	2		2	3	2	2	2	2	2	2	2	2	2	2	2	2	2	1			1	2
1	2	6	16	2003-07-04	2		Lincang ethnic middle school	8	3	1	2	2	0	3	1	1	1	1	2	1	2	2	2	2		1	1	42	1	2	2	2	2	2	2	2	2	2	2	2	2	2	2	1			1	1	50
1	2	6	17	2002-10-22	2		Lincang ethnic middle school	8	3	1	2	1	2	2	2	3	2	2	1	2	2	2	2	2		1	1	40	2	3	2	2	2	2	2	2	2	2	2	2	2	2	2	1			1	1	39
1	2	6	14	2005-11-12	2	0	Lincang ethnic middle school	8	2	2	2	2	0	5	1	1	1	1	1	1	2	2	2	2		1	1	39		0	2	2	2	2	2	2	2	2	2	2	2	2	2	1			1	1	35
1	2	6	13	2006-03-28	1	0	Lincang ethnic middle school	8	2	2	1	1	1	4	1	1	1	1	1	2	2	2	2	2		1	1	43	2	3	2	2	2	2	2	2	2	2	2	2	2	2	2	1			1	1	41
1	2	6	10	2009-01-04	1		Nanping primary school	1	1	5	1	1	0	5	1	1	1	1	1	2	1	2	1	2		1	1	39	3	5	2	2	1	2	2	2	2	2	2	2	2	2	2	2			1	1	38
1	2	6	10	2009-02-17	1	0	Nanping primary school	1	1	5	1	2	0	4	1	1	1	1	1	1	2	2	2	2		1	2			0	2	2	2	2	2	2	2	2	2	2	2	2	2	1			1	2
1	2	6	11	2008-08-06	1	0	Nanping primary school	1	1	5	1	2	1	6	1	1	1	1	1	1	2	2	2	1	Brother-in-law	1	1	47	3	4	2	2	2	1	2	2	2	2	2	2	2	2	2	2			1	1	44
1	2	6	10	2009-04-01	1	0	Nanping primary school	1	1	5	1	2	0	1	2	2	1	2	2	2	2	2	2	2		1	1	38	2	3	2	2	2	2	2	2	2	2	2	2	2	2	2	1			1	1	36
1	2	6	11	2008-08-09	1	0	Nanping primary school	1	1	5	1	1	0	4	2	2	1	2	1	2	1	2	2	2		1	1	40	2	3	2	2	2	2	2	2	2	2	2	2	2	2	2	1			1	1	38
1	2	6	11	2008-11-01	1	0	Nanping primary school	1	1	5	1	2	0	4	1	1	1	1	1	1	2	2	2	2		1	1	38		0	2	2	2	2	2	2	2	2	2	2	2	2	2	1			1	1	36
1	2	6	11	2008-10-09	1	0	Nanping primary school	1	1	5	1	2	0	3	1	1	1	1	2	1	2	2	2	2		1	1	36	2	3	2	2	2	2	2	2	2	2	2	2	2	2	2	1			1	1	36
1	2	6	11	2008-11-16	1	0	Nanping primary school	1	1	5	1	1	0	2	1	1	1	1	2	2	2	2	2	2		1	1	46	3	5	2	2	2	2	2	2	2	2	2	2	2	2	2	1			1	1	42
1	2	6	10	2009-01-16	1	0	Nanping primary school	1	1	5	1	1	0	4	1	1	1	1	1	2	2	2	2	2		1	1	43	3	4	2	2	2	2	2	2	2	2	2	2	2	2	2	1			1	1	36
1	2	6	11	2008-11-09	1	0	Nanping primary school	1	1	5	1	1	0	2	1	1	1	1	2	2	2	2	2	2		1	1	40	3	4	2	2	2	2	2	2	2	2	2	2	2	2	2	1			1	1	42
1	2	6	10	2008-12-18	2	0	Nanping primary school	1	1	5	1	2	0	3	1	1	1	1	2	1	2	2	2	2		1	1	39	3	5	2	2	2	2	2	2	2	2	2	2	2	2	2	1			1	1	35
1	2	6	11	2008-11-17	1	0	Nanping primary school	1	1	5	1	2	0	5	1	1	1	1	1	1	2	2	1	2		1	1	39	3	5	2	2	2	2	2	2	2	2	2	2	2	2	2	1			1	1	40
1	2	6	10	2009-06-27	1	0	Nanping primary school	1	1	5	1	2	0	5	1	1	1	1	1	1	2	2	2	2		1	1	41		0	2	2	2	2	2	2	2	2	2	2	2	2	2	1			1	1	41
1	2	6	11	2008-09-17	2	0	Nanping primary school	1	1	5	1	2	0	2	1	1	1	1	2	2	2	2	2	2		1	2			0	2	2	2	2	2	2	2	2	2	2	2	2	2	1			1	2
1	2	6	10	2009-02-16	1	0	Nanping primary school	1	1	5	1	1	0	1	2	2	1	2	2	2	2	2	2	2		1	1	38	3	5	2	2	2	2	2	2	2	2	2	2	2	2	2	1			1	1	38
1	2	6	11	2008-11-24	1		Nanping primary school	1	1	5	1	1	0	4	1	1	1	1	1	2	2	2	2	2		1	1	40	3	5	2	2	2	2	2	2	2	2	2	2	2	2	2	1			1	1	37
1	2	6	10	2009-05-18	2	0	Nanping primary school	1	1	5	1	2	0	3	1	1	1	1	1	2	2	2	2	2		1	1	38	3	4	2	2	2	2	2	2	2	2	2	2	2	2	2	1			1	1	35
1	2	6	10	2009-02-16	2	0	Nanping primary school	1	1	5	1	1	1	2	1	1	1	1	2	2	2	2	2	2		1	1	45	3	5	2	2	2	2	2	2	2	2	2	2	2	2	2	1			1	1	34
1	2	6	11	2008-09-17	2	0	Nanping primary school	1	1	5	2	1	1	8	1	1	1	1	1	1	2	1	2	1	Aunt	1	1	37	2	3	2	2	2	2	2	2	2	2	2	2	2	2	2	1			1	1	34
1	2	6	10	2008-12-30	1	0	Qianjin primary school	2	1	5	1	2	1	6	1	1	1	1	1	1	2	1	2	2		1	1	32	1	2	2	2	2	2	2	2	2	2	2	2	2	2	2	1			1	1	29
1	2	6	11	2008-05-04	1	0	Qianjin primary school	2	1	6	1	1	0	2	1	1	1	1	2	2	2	2	2	2		1	2		1	2	2	2	1	2	2	2	2	2	2	2	2	2	2	2			1	2
1	2	6	11	2008-04-15	1	0	Qianjin primary school	2	1	6	1	2	1	4	2	2	1	2	2	1	2	2	2	1	Stepfather	1	1	45	1	2	2	2	2	2	2	2	2	2	2	2	2	2	2	1			1	1	30
1	2	6	13	2006-05-07	2	0	Qianjin primary school	2	1	5	1	1	1	5	1	1	1	1	1	1	2	2	2	2		1	1	36	1	2	2	2	1	2	2	2	2	2	2	2	2	2	2	2			1	1	31
1	2	6	15	2004-01-23	2		Xincun middle school	11	2	3	2	2	1	3	1	1	1	1	2	2	2	2	2	1	Sister	1	2		1	2	2	2	2	2	2	2	2	2	2	2	2	2	2	1			1	1	40
1	2	6	14	2005-09-20	2		Xincun middle school	11	2	2	2	2	0	6	1	1	1	1	1	1	2	2	2	2		1	2		1	2	2	2	2	2	2	2	2	2	2	2	2	2	2	1			1	2
1	2	6	14	2005-07-17	2		Xincun middle school	11	2	2	2	2	0	3	1	1	1	1	2	1	2	2	2	2		1	1	45	2	3	2	2	2	2	2	2	2	2	2	2	2	2	2	1			1	1	34
1	2	6	15	2004-02-15	2		Xincun middle school	11	2	2	2	2	0	4	1	1	1	1	2	1	1	2	2	2		1	2		2	3	2	2	2	2	2	2	2	2	2	2	2	2	2	1			1	2
1	2	6	11	2008-09-06	2		Zhongshan primary school	3	1	6	1	2	0	5	1	1	1	1	2	1	2	2	2	2		1	2		1	2	2	2	2	2	2	2	2	2	2	2	2	2	2	1			1	1	33
1	2	6	11	2008-01-21	1	0	Changzheng primary school	5	1	6	1	2	1	5	1	1	1	1	1	1	2	2	2	2		1	1	40	1	2	2	2	2	2	2	2	2	2	2	2	2	2	2	1			1	1	36
1	2	6	12	2007-06-23	1	0	Changzheng primary school	5	1	6	1	1	0	2	1	1	1	1	2	2	2	2	2	2		1	2		2	3	2	2	2	2	2	2	2	2	2	2	2	2	2	1			1	2
1	2	6	11	2008-10-08	2	0	Changzheng primary school	5	1	5	1	2	0	3	1	1	1	1	2	1	2	2	2	2		1	1	40	2	3	2	2	2	2	2	2	2	2	2	2	2	2	2	1			1	1	38
1	2	6	11	2008-08-31	2	0	Changzheng primary school	5	1	6	1	2	0	3	1	1	1	1	2	1	2	2	2	2		1	1	39	3	4	2	2	2	2	2	2	2	2	2	2	2	2	2	1			1	1	38
1	2	6	12	2007-05-18	1	0	Changzheng primary school	5	1	6	1	2	0	2	2	3	2	2	1	2	2	2	2	2		1	2			0	2	2	2	2	2	2	2	2	2	2	2	2	2	1			1	2
1	2	6	11	2008-02-16	1	0	Changzheng primary school	5	1	6	1	1	0	1	2	2	1	2	2	2	2	2	2	2		1	2			0	2	2	2	2	2	2	2	2	2	2	2	2	2	1			1	2
1	2	6	10	2008-12-24	2	0	Changzheng primary school	5	1	5	1	2	0	2	1	1	1	1	2	2	2	2	2	2		1	1	48	2	3	2	2	2	2	2	2	2	2	2	2	2	2	2	1			1	1	41
1	2	6	11	2008-08-18	1	0	Changzheng primary school	5	1	5	1	2	0	3	1	1	1	1	1	2	2	2	2	2		1	1	35	2	3	2	2	2	2	2	2	2	2	2	2	2	2	2	1			1	1	35
1	2	6	11	2008-10-11	1	0	Changzheng primary school	5	1	5	1	2	1	5	1	1	1	1	1	1	2	2	2	2		1	1	36	3	4	2	2	2	2	2	2	2	2	2	2	2	2	2	1			1	1	34
1	2	6	11	2008-03-02	1	0	Changzheng primary school	5	1	5	1	2	0	2	2	2	2	1	1	2	2	2	2	2		1	1	38	1	2	2	2	2	2	2	2	2	2	2	2	2	2	2	1			1	1	37
1	2	6	11	2008-11-21	1	0	Changzheng primary school	5	1	5	1	1	0	3	1	1	1	1	1	2	2	2	2	2		1	2		2	3	2	2	2	2	2	2	2	2	2	2	2	2	2	1			1	2
1	2	6	12	2007-06-19	1		Changzheng primary school	5	1	5	1	2	0	8	2	2	1	2	1	2	1	1	2	2		1	1	35	1	2	2	2	2	2	2	2	2	2	2	2	2	2	2	1			1	1	37
1	2	6	11	2008-02-21	2	0	Changzheng primary school	5	1	6	1	2	0	3	2	3	2	2	1	1	2	2	2	2		1	2		2	3	2	2	2	2	2	2	2	2	2	2	2	2	2	1			1	2
1	2	6	10	2009-02-08	1		Changzheng primary school	5	1	5	1	2	0	2	1	1	1	1	2	2	2	2	2	2		1	1	34	2	3	2	2	2	2	2	2	2	2	2	2	2	2	2	1			1	1	49
1	2	6	11	2008-08-23	1	0	Changzheng primary school	5	1	5	1	2	0	3	2	3	2	2	2	2	2	2	2	1	grandfathergrandmother	1	1	38	3	4	2	2	2	2	2	2	2	2	2	2	2	2	2	1			1	1	32
1	2	6	11	2008-09-14	1	0	Changzheng primary school	5	1	5	1	2	0	5	1	1	1	1	1	1	1	2	2	2		1	1	36	3	5	2	2	1	2	2	2	2	2	2	2	2	2	2	2			1	1	34
1	2	6	11	2008-03-25	2		Changzheng primary school	5	1	6	1	2	0	3	1	1	1	1	2	1	2	2	2	2		1	1	49	2	3	2	2	2	2	2	2	2	2	2	1	2	2	2	2			1	1	33
2	2	6	12	2007-08-04	1		Lincang No.1 middle school	7	2	1	2	1	0	2	1	1	1	1	2	2	2	2	2	2		1	1	41	3	4	2	2	2	2	2	2	2	2	2	2	2	2	2	1			1	1	39
2	2	6	14	2005-11-26	1		Lincang No.1 middle school	7	2	2	2	1	1	1	2	2	1	2	2	2	2	2	2	2		1	2		3	5	2	2	2	2	2	2	2	2	2	2	2	2	2	1			1	2
2	2	6	16	2003-04-26	1	0	Lincang No.1 middle school	7	3	2	1	1	0	3	2	2	1	2	1	2	1	2	2	2		1	1	46		0	2	2	2	2	2	2	2	2	2	2	2	2	2	1			1	1	44
2	2	6	14	2005-11-11	1		Lincang No.1 middle school	7	2	2	2	2	0	3	1	1	1	1	2	1	2	2	2	2		1	1	45	1	2	2	2	2	2	2	2	2	2	2	2	2	2	2	1			1	1	36
2	2	6	12	2007-10-07	1	0	Tianyou experimental middle school	7	2	1	2	1	0	2	1	1	1	1	2	2	2	2	2	2		1	2		3	5	2	2	2	2	2	2	2	2	2	2	2	2	1	2	gastropathy		1	2
2	2	6	17	2002-09-19	1		Lincang No.1 middle school	7	3	2	2	1	0	3	1	1	1	1	1	2	2	2	2	2		1	1	45	3	4	2	2	2	2	2	2	2	2	2	2	2	2	2	1			1	1	44
2	2	6	12	2007-04-12	1		Lincang No.1 middle school	7	2	1	2	1	0	3	2	2	2	1	1	2	2	2	2	2		1	2		3	4	2	2	2	2	2	2	2	2	2	2	2	2	2	1			1	2
2	2	6	16	2003-05-24	2		Lincang No.1 middle school	7	3	2	2	2	1	3	1	1	1	1	2	1	2	2	2	2		1	1	54	1	2	2	2	2	2	2	2	2	2	2	2	2	2	1	2			1	1	46
2	2	6	12	2007-03-06	1	0	Tianyou experimental middle school	7	2	1	2	2	0	5	1	1	1	1	2	1	2	2	2	2		1	1	36	2	3	2	2	2	2	2	2	2	2	2	2	2	2	2	1			1	1	35
2	2	6	13	2006-12-02	1		Lincang No.1 middle school	7	2	2	2	2	1	4	1	1	1	1	1	1	2	2	2	2		1	1	47	1	2	2	2	2	2	2	2	2	2	2	2	2	2	1	2			1	1	36
2	2	6	16	2003-02-03	1		Lincang No.1 middle school	7	3	2	2	2	0	4	1	1	1	1	1	1	2	2	2	2		1	1	49	2	3	2	2	1	2	2	2	2	2	2	2	2	2	2	2			1	1	48
2	2	6	12	2007-07-27	1	0	Lincang No.1 middle school	7	2	1	2	1	0	2	1	1	1	1	2	2	2	2	2	2		1	1	36		0	2	2	2	2	2	2	2	2	2	2	2	2	2	1			1	1	36
2	2	6	17	2002-06-04	1		Lincang No.1 middle school	7	3	2	2	2	1	5	1	1	1	1	1	1	2	2	2	2		1	1	47	3	4	2	2	2	2	2	2	2	2	2	2	2	2	2	1			1	1	40
2	2	6	13	2006-03-21	1	0	Tianyou experimental middle school	7	2	2	1	1	0	2	1	1	1	1	2	2	2	2	2	2		1	2		3	4	2	2	2	2	2	2	2	2	2	2	2	2	2	1			1	2
2	2	6	13	2006-06-26	1	0	Tianyou experimental middle school	7	2	2	2	1	0	2	1	1	1	1	2	2	2	2	2	2		1	2		3	4	2	2	2	2	2	2	2	2	2	2	2	2	2	1			1	2
2	2	6	16	2003-10-19	1	0	Lincang No.1 middle school	7	3	2	2	1	1	2	1	1	1	1	2	2	2	2	2	2		1	2		3	5	2	2	2	2	2	2	2	2	2	2	2	2	2	1			1	2
2	2	6	16	2003-02-12	2	0	Lincang No.1 middle school	7	3	2	2	2	0	7	2	3	2	2	1	1	2	2	2	2		1	1	39	1	1	2	2	2	2	2	2	2	2	2	2	2	2	1	2	periarthritis of shoulder		1	1	37
2	2	6	16	2003-08-22	1		Lincang No.2 middle school	6	3	1	1	1	0	3	1	1	1	1	2	2	2	2	2	1	grandmother	1	2			0	2	2	1	1	2	2	2	2	2	2	2	2	2	2			1	2
2	2	6	15	2004-02-08	2		Lincang No.2 middle school	6	3	1	2	2	0	3	1	1	1	1	2	1	2	2	2	2		1	1	45	2	3	2	2	2	2	2	2	2	2	2	2	2	2	1	2	waist injury		1	1	43
2	2	6	13	2006-08-24	1	0	Lincang No.2 middle school	6	2	1	2	2	0	3	1	1	1	1	2	1	2	2	2	2		2																					1	2
2	2	6	15	2004-07-29	1	0	Lincang No.2 middle school	6	3	1	2	1	1	6	1	1	1	1	1	2	2	2	2	2		1	1	44	3	5	2	2	2	2	2	2	2	2	2	1	2	2	2	2			1	1	44
2	2	6	16	2003-08-01	1		Lincang No.2 middle school	6	3	1	2	1	1	2	1	1	1	1	2	2	2	2	2	2		1	1	43	3	5	2	2	2	2	2	2	2	2	2	2	2	2	2	1			1	1	39
2	2	6	15	2003-12-28	1	0	Lincang No.2 middle school	6	3	1	2	2	0	3	2	3	2	2	2	2	1	1	2	2		1	1	45	3	4	2	2	2	2	2	2	2	2	2	2	2	2	2	1			1	1	45
2	2	6	17	2002-08-04	1		Lincang No.2 middle school	6	3	2	2	1	0	2	1	1	1	1	2	2	2	2	2	2		1	1	39	3	4	2	2	1	2	2	2	2	2	2	2	2	2	2	2			1	1	42
2	2	6	14	2005-01-16	2		Lincang No.2 middle school	6	2	2	2	2	1	5	1	1	1	1	1	1	2	2	2	2		1	1	38	1	2	2	2	2	2	2	2	2	2	2	1	2	2	2	2			1	1	36
2	2	6	15	2004-05-04	2		Lincang No.2 middle school	6	2	3	2	2	1	3	1	1	1	1	2	1	2	2	2	2		1	1	45	3	4	2	2	2	2	2	2	2	2	2	2	2	2	2	1			1	1	42
2	2	6	14	2005-05-10	2		Lincang No.2 middle school	6	2	3	2	2	0	4	1	1	1	1	1	1	2	2	2	2		1	1	41		0	2	2	2	2	2	2	2	2	2	2	2	2	2	1			1	1	35
2	2	6	16	2003-02-16	2	0	Lincang No.2 middle school	6	3	2	2	2	0	3	1	1	1	1	2	1	2	2	2	2		1	1	49	1	2	1	2	2	2	2	1	2	2	2	2	2	2	2	2			1	1	39
2	2	6	16	2003-07-10	2		Lincang No.2 middle school	6	3	2	2	2	0	4	1	1	1	1	2	1	2	2	2	2		1	1	40	2	3	2	2	2	2	2	2	2	2	2	2	2	2	2	1			2
2	2	6	13	2006-06-02	2		Lincang No.2 middle school	6	2	2	2	2	0	3	1	1	1	1	2	1	2	2	2	2		1	2		2	3	2	2	2	2	2	2	2	2	2	2	2	2	2	1			1	2
2	2	6	12	2007-01-31	2		Lincang No.2 middle school	6	2	1	2	2	0	3	1	1	1	1	2	1	2	2	2	2		1	1	45	1	2	2	2	2	2	2	2	2	2	2	2	2	2	2	1			1	1	40
2	2	6	17	2002-01-28	2	0	Lincang No.2 middle school	6	3	2	2	2	0	2	2	3	2	2	1	2	2	2	2	2		1	2		2	3	2	2	2	2	2	2	2	2	2	2	2	2	2	1			1	1	32
2	2	6	17	2002-11-21	2		Lincang No.2 middle school	6	3	2	2	2	0	6	1	1	1	1	2	1	1	2	2	2		1	1	40	2	3	2	2	2	2	2	2	2	2	2	2	2	2	2	1			1	1	38
2	2	6	13	2006-09-19	2	0	Lincang No.2 middle school	6	2	1	2	1	1	3	2	2	2	1	2	2	1	2	2	1	Stepmother	1	1	32	3	4	2	2	2	2	2	2	2	2	2	2	2	2	2	1			1	2
2	2	6	16	2003-02-23	2		Lincang No.2 middle school	6	3	1	2	2	1	3	2	2	1	2	2	1	2	2	2	2		1	1	44	1	2	2	2	2	2	2	1	2	2	2	2	2	2	2	2			1	1	33
2	2	6	15	2004-07-16	2		Lincang No.2 middle school	6	3	1	2	2	0	4	1	1	1	1	1	1	2	2	2	2		1	1	40	1	2	2	2	2	2	2	2	2	2	2	2	2	2	2	1			1	1	36
2	2	6	15	2004-09-06	1	0	Lincang No.2 middle school	6	3	1	2	2	0	3	2	2	1	2	1	2	2	2	2	2		1	1	39	3	4	2	2	2	2	2	2	2	2	2	2	2	2	2	1			1	1	37
2	2	6	15	2004-08-11	2	0	Lincang No.2 middle school	6	2	3	2	2	0	3	1	1	1	1	2	1	2	2	2	2		1	1	42	2	3	2	2	2	1	2	2	2	2	2	2	2	2	2	2			1	1	42
2	2	6	11	2008-04-12	1	0	Fengxiang primary school	4	1	6	1	1	0	4	1	1	1	1	1	2	2	1	2	2		1	1	47	3	4	2	2	2	2	2	2	2	2	2	2	2	2	2	1			1	1	44
2	2	6	12	2007-10-06	1	0	Fengxiang primary school	4	1	6	1	2	0	1	2	3	2	2	1	2	2	2	2	2		1	1	36	3	4	2	2	2	2	2	2	2	2	2	2	2	2	2	1			1	1	35
2	2	6	11	2008-08-06	1	0	Fengxiang primary school	4	1	6	1	2	1	6	1	1	1	1	1	1	2	2	1	2		1	1	42	3	5	2	2	2	2	2	2	2	2	2	2	2	2	2	1			1	1	36
2	2	6	12	2007-11-11	1		Fengxiang primary school	4	1	6	1	1	0	2	1	1	1	1	2	2	2	2	2	2		1	1	41	3	4	2	2	2	2	2	2	2	2	2	2	2	2	2	1			1	1	37
2	2	6	11	2008-04-23	1	0	Fengxiang primary school	4	1	6	1	2	0	3	1	1	1	1	2	1	2	2	2	2		1	1	44		0	2	2	2	2	2	2	2	2	2	2	2	2	2	1			1	1	38
2	2	6	11	2008-04-30	1	0	Fengxiang primary school	4	1	6	1	2	0	3	1	1	1	1	2	1	2	2	2	2		1	1	57	3	5	2	2	1	2	2	2	2	2	2	2	2	2	2	2			1	1	49
2	2	6	12	2007-08-04	1	0	Fengxiang primary school	4	1	6	1	2	0	5	1	1	1	1	1	1	2	2	2	2		1	1	39	3	5	2	2	2	2	2	2	2	2	2	2	2	2	1	2	rhinitis		1	1	38
2	2	6	11	2007-12-17	1	0	Fengxiang primary school	4	1	6	1	1	0	3	2	2	2	1	1	2	2	2	2	2		1	1	45	3	5	2	2	2	2	2	2	2	2	2	2	2	2	2	1			1	1	41
2	2	6	11	2007-12-30	1	0	Fengxiang primary school	4	1	6	1	2	0	3	1	1	1	1	2	1	2	2	2	2		1	1	39	3	5	2	2	2	2	2	2	2	2	2	2	2	2	2	1			1	1	38
2	2	6	12	2007-09-12	1		Fengxiang primary school	4	1	6	1	1	0	3	2	2	1	2	2	2	2	2	2	1	grandfathergrandmother	1	1	39		0	2	2	2	2	2	2	2	2	2	2	2	2	2	1			1	1	39
2	2	6	11	2007-12-22	1	0	Fengxiang primary school	4	1	6	1	2	0	5	1	1	1	1	1	1	2	2	2	2		1	1	39		0	2	2	2	2	2	2	2	2	2	2	2	2	2	1			1	1	41
2	2	6	11	2008-05-30	1	0	Fengxiang primary school	4	1	6	1	1	0	4	1	1	1	1	1	2	2	2	2	2		1	1	39	3	4	2	2	2	2	2	2	2	2	2	2	2	2	2	1			1	1	40
2	2	6	12	2007-10-04	1		Fengxiang primary school	4	1	6	1	1	0	2	1	1	1	1	2	2	2	2	2	2		1	1	42	3	4	2	2	2	2	2	2	2	2	2	2	2	2	2	1			1	1	41
2	2	6	11	2008-06-10	1	0	Fengxiang primary school	4	1	6	1	1	0	6	1	1	1	1	1	2	2	2	1	2		1	1	43	3	4	2	2	2	2	2	2	2	2	2	2	2	2	2	1			1	1	38
2	2	6	11	2008-02-21	1	0	Fengxiang primary school	4	1	6	1	2	0	1	2	2	1	2	2	2	2	2	2	2		1	1	53	3	5	2	2	2	2	2	2	2	2	2	2	1	2	2	2			1	1	42
2	2	6	11	2008-05-17	1	0	Fengxiang primary school	4	1	6	1	1	0	2	1	1	1	1	2	2	2	2	2	2		1	1	42	2	3	2	2	2	2	2	2	2	2	2	2	2	2	2	1			1	1	41
2	2	6	11	2007-12-17	1	0	Fengxiang primary school	4	1	6	1	1	0	2	1	1	1	1	2	2	2	2	2	2		1	2			0	2	2	2	2	2	2	2	2	2	2	2	2	2	1			1	2
2	2	6	11	2008-03-07	1	0	Fengxiang primary school	4	1	6	1	1	1	1	2	2	1	2	2	2	2	2	2	2		1	1	33	2	3	2	2	2	2	2	2	2	2	2	2	2	2	2	1			1	1	33
2	2	6	11	2008-05-23	1	0	Fengxiang primary school	4	1	6	1	1	0	5	2	2	1	2	1	2	1	2	1	2		1	2			0	2	2	2	2	2	2	2	2	2	2	2	2	2	1			1	1	40
2	2	6	12	2007-10-06	1		Fengxiang primary school	4	1	6	1	1	1	3	2	3	2	2	2	2	2	2	1	1	grandmother	1	2			0	2	2	2	2	2	2	2	2	2	2	2	2	2	1			1	1	43
2	2	6	11	2008-03-17	1	0	Fengxiang primary school	4	1	6	1	1	0	3	2	2	1	2	1	2	2	2	1	2		1	2		2	3	2	2	2	2	2	2	2	2	2	2	2	2	2	1			1	2
2	2	6	11	2008-04-02	1	0	Fengxiang primary school	4	1	6	1	2	0	5	1	1	1	1	1	1	2	2	2	2		1	2		2	3	2	2	2	2	2	2	2	2	2	2	2	2	2	1			1	2
2	2	6	16	2003-07-06	2		Linxiang district No.1 middle school	9	3	1	2	2	0	3	1	1	1	1	2	1	2	2	2	2		1	1	46	1	2	2	2	2	2	2	2	2	2	2	1	2	2	2	2			1	1	42
2	2	6	17	2002-01-25	2		Linxiang district No.1 middle school	9	3	3	1	1	0	1	2	2	2	1	2	2	2	2	2	2		1	2		1	2	2	2	2	2	2	2	2	2	2	2	2	2	1	2	renallithiasis		1	2
2	2	6	15	2003-12-19	2		Linxiang district No.1 middle school	9	3	1	2	1	1	4	1	1	1	1	1	2	2	2	2	2		1	1	46	3	4	2	2	2	2	2	2	2	2	2	2	2	2	2	1			1	1	44
2	2	6	17	2002-10-22	2	0	Linxiang district No.1 middle school	9	3	2	2	2	0	5	1	1	1	1	1	1	2	2	2	2		1	2		3	4	2	2	2	2	2	2	2	2	2	2	2	2	2	1			1	1	35
[truncated: 85 more rows]
[truncated: 171 more columns]
