# Supplementary material for: Resilience is inversely associated with self-harm behaviors among Chinese adolescents with childhood maltreatment
Source: PeerJ. 2020 Sep 8;8:e9800. doi: 10.7717/peerj.9800 (PMC7485485; doi:10.7717/peerj.9800)
Supplement: Table S1 [file peerj-08-9800-s002.xlsx]

## Sheet: Sheet1
Table S1. Adjusted OR (95% CI) for self-harm by multivariable Logistic regression analysis among maltreated study subjects
Covariates		PA (N=517)		EA (N=706)		SA (N=407)		PN (N=1167)		EN (N=1395)
		Model 1	Model 2	Model 1	Model 2	Model 1	Model 2	Model 1	Model 2	Model 1	Model 2
Gender	Male:Female	2.29 (1.70-3.10)	2.03 (1.48-2.79)	1.44 (1.09-1.88)	1.29 (0.91-1.81)	-	-	1.94 (1.31-2.89)	1.93 (1.28-2.91)	1.86 (1.22-2.83)	1.65 (1.06- 2.57)
Age (+1)		1.30 (0.97-1.76)	1.22 (0.92-1.61)	1.21 (1.01-1.45)	1.20 (1.02-1.42)	1.53 (1.23-1.91)	1.50 (1.22-1.86)	1.04 (0.79-1.37)	1.08 (0.80-1.41)	0.97 (0.79-1.18)	0.96 (0.79-1.17)
Ethnicity	Han:Other	-	-	-	-	-	-	-	-	-	-
Grade	Ref: Primary
Primary	Middle school	1.21 (0.25-5.79)	1.29 (0.37-4.52)	1.14 (0.43-3.06)	1.01 (0.52-1.97)	0.73 (0.22-2.41)	0.81 (0.27-2.39)	2.68 (0.88-8.14)	2.57 (0.86-7.65)	2.55 (0.80-8.11)	3.00 (1.04-8.71)
	High school	1.35 (0.25-7.39)	1.46 (0.34- 6.24)	0.90 (0.27-2.95)	0.71 (0.27-1.85)	0.39 (0.07-2.32)	0.26 (0.05-1.44)	3.44 (0.79-15.01)	2.30 (0.54-9.87)	4.61 (1.10-19.20)	4.78 (1.28-17.85)
Place of residence	Urban: Rural	1.14 (0.72-1.83)	1.14 (0.72- 1.79)	0.91 (0.48-1.71)	0.92 (0.50-1.69)	-	-	0.58 (0.27-1.23)	0.66 (0.32-1.37)	1.02 (0.71-1.46)	1.03 (0.73-1.44)
Resident student	Yes:No	0.96 (0.29-3.16)	1.00 (0.34- 2.91)	1.02 (0.42-2.43)	0.99 (0.45-2.20)	0.92 (0.48-1.75)	0.81 (0.42-1.536	1.15 (0.39-3.37)	0.94 (0.35-2.54)	1.03 (0.53-2.01)	0.81 (0.43- 1.52)
Only one child	Yes:No	-	-	-	-	-	-	1.07 (0.78-1.48)	1.09 (0.72-1.66)	-	-
Living situation	With both parents:Other	-	-	1.56 (1.09-2.25)	1.73 (1.15-2.61)	-	-	1.55 (1.01-2.38)	1.59 (1.05-2.41)	1.68 (1.28-2.20)	1.62 (1.19-2.22)
Age of father (+1year)		-	-	-	-	-	-	0.97 (0.91-1.03)	0.97 (0.91-1.03)	0.98 (0.94-1.02)	0.99 (0.94-1.02)
Age of mother (+1year)		-	-	-	-	-	-	1.03 (0.97-1.11)	1.03 (0.96-1.11)	1.02 (0.97-1.08)	1.02 (0.96-1.07)
Educational level of father	Middle school: Primary school and below	-	-	-	-	-	-	-	-	1.46 (1.07-1.99)	1.53 (1.16-2.17)
	High school or equivalent and above: Primary school and below	-	-	-	-	-	-	-	-	1.22 (0.84-1.77)	1.24 (0.87-1.77)
Educational level of mother	Middle school: Primary school and below	1.22 (0.80-1.85)	1.12 (0.71-1.76)	1.13 (0.82-1.55)	1.09 (0.79-1.51)	0.83 (0.44-1.55)	0.82 (0.41-1.65)	0.99 (0.66-1.49)	1.02 (0.66-1.58)	-	-
	High school or equivalent and above: Primary school and below	0.93 (0.59-1.46)	0.88 (0.59-1.33)	0.67 (0.41-1.10)	0.72 (0.41-1.29)	0.69 (0.43-1.11)	0.61 (0.38-0.98)	0.79 (0.53-1.18)	0.86 (0.52-1.42)	-	-
Drinking	No:Yes	0.32 (0.17-0.59)	0.35 (0.18-0.67)	0.44 (0.19-1.02)	0.49 (0.22-1.08)	0.40 (0.20-1.09)	0.50 (0.21-1.18)	0.29 (0.18-0.47)	0.30 (0.19-0.49)	0.33 (0.18-0.60)	0.38 (0.21-0.70)
Bullying victimazation	Yes:No	1.53 (0.85-2.74)	1.43 (0.75-2.73)	1.68 (1.18-2.39)	1.67 (1.18-2.38)			2.82 (1.49-5.34)	2.68 (1.37-5.27)	2.92 (1.38-6.17)	2.83 (1.37-5.85)
Childhood abuse severity	Ref: Mild
	Moderate or above	1.68 (1.21-2.32)	1.62 (1.14-2.29)	1.76 (1.25-2.47)	1.72 (1.22-2.44)	-	-	1.00 (0.81-1.24)	1.01 (0.79-1.30)	0.98 (0.81-1.18)	0.92 (0.76-1.12)
Resilience	High:Low	0.39 (0.27-0.58)	-	0.32 (0.20-0.50)	-	0.46 (0.26-0.81)	-	0.30 (0.20-0.47)	-	0.33 (0.20-0.55)	-
Goal concentration		-	0.72 (0.44-1.16)	-	0.39 (0.29-0.53)	-	0.52 (0.35-0.75)	-	0.67 (0.48-0.94)	-	0.85 (0.60-1.22)
Interperonal assistance		-	0.77 (0.51-1.18)	-	0.65 (0.41-1.02)	-	1.01 (0.53-1.90)	-	0.49 (0.33-0.72)	-	0.62 (0.43-0.90)
Emotion regulation		-	0.39 (0.26-0.58)	-	0.35 (0.20-0.60)	-	0.37 (0.19-0.71)	-	0.42 (0.27-0.64)	-	0.36 (0.26-0.51)
Positive perception		-	1.07 (0.62-1.84)	-	1.06 (0.76-1.48)	-	1.89 (1.05-3.41)	-	1.01 (0.60-1.69)	-	0.95 (0.59-1.52)
Family support		-	0.72 (0.43-1.20)	-	0.94 (0.63-1.40)	-	1.03 (0.51-2.05)	-	0.90 (0.57-1.42)	-	0.63 (0.49-0.82)
OR: Odds Ratios 95%CI: 95% confidence interval
